# Supplementary material for: Structurally distinct mitoviruses: are they an ancestral lineage of the Mitoviridae exclusive to arbuscular mycorrhizal fungi (Glomeromycotina)?
Source: mBio. 2023 May 10;14(4):e00240-23. doi: 10.1128/mbio.00240-23 (PMC10470734; doi:10.1128/mbio.00240-23)
Supplement: Dataset S1 — Metadata of 105 and 94 additional reference species. [file mbio.00240-23-s0007.xlsx]

## Sheet: S1
	Dataset S1. Metadata of 105 and 94-additional reference species§ employed in this study.
	105 sp.	+94 sp.	Label	Species	Old species name	Host taxon	Length (aa)	UGA %	N-teminal motif	GenBank no. (aa)
			Mitoviridae
	*		Agbi1	Unuamitovirus agbi1	Agaricus bisporus mitovirus 1	Basidiomycota	956	21		AQM32767
	*		Alal1	Duamitovirus alal1	Alternaria alternata mitovirus 1	Ascomycota	850	6		QDB74990
	*		Alar1	Unuamitovirus alar1	Alternaria arborescens mitovirus 1	Ascomycota	717	90		BAV53122
	*		Albr1	Unuamitovirus albr1	Alternaria brassicicola mitovirus	Ascomycota	719	91		AKN79252
		*	ALM62240	Duamitovirus sp.	Soybean leaf-associated mitovirus 5	Unknown	783	94		ALM62240
		*	ALM62241	Duamitovirus sp.	Soybean leaf-associated mitovirus 1	Unknown	730	78		ALM62241
		*	ALM62243	Unuamitovirus sp.	Soybean leaf-associated mitovirus 3	Unknown	690	0		ALM62243
		*	Amar1	Duamitovirus amar1	Ambrosia artemisiifolia mitovirus 1	Plant	821	0		DAB41740
	*		Azfi1	Duamitovirus azfi1	Azolla filiculoides mitovirus 1	Plant	795	0		DAB41741
	*		Bevu1	Duamitovirus bevu1	Beta vulgaris mitovirus 1	Plant	793	0		AVH76945
	*		Boci1	Duamitovirus boci1	Botrytis cinerea mitovirus 1	Ascomycota	738	85		ABQ65153
	*		Boci2	Unuamitovirus boci2	Botrytis cinerea mitovirus 2	Ascomycota	710	100		CEZ26297
	*		Boci3	Duamitovirus boci3	Botrytis cinerea mitovirus 3	Ascomycota	786	85		CEZ26298
	*		Boci4	Unuamitovirus boci4	Botrytis cinerea mitovirus 4	Ascomycota	731	95		CEZ26303
		*	Boci9	Duamitovirus boci9	Botrytis cinerea mitovirus 9	Ascomycota	719	81		QKW91256
	*		Bodo1	Duamitovirus bodo1	Botryosphaeria dothidea mitovirus 1	Ascomycota	727	53		QMU24933
	*		Busp1	Duamitovirus busp1	Buergenerula spartinae mitovirus 1	Ascomycota	809	73		AHY03257
	*		Casa1	Duamitovirus casa1	Cannabis sativa mitovirus 1	Plant	762	0		DAB41746
	*		Cesp-A	Triamitovirus cespA	Ceratobasidium mitovirus A	Basidiomycota	817	0		AOX47577
	*		Cesp1	Duamitovirus cesp1	Ceratobasidium mitovirus 1	Basidiomycota	860	7		QNN89183
	*		Chqu1	Duamitovirus chqu1	Chenopodium quinoa mitovirus 1	Plant	766	0		AWL21855
	*		Clod1	Duamitovirus clod1	Clitocybe odora virus	Basidiomycota	1136	0		CCG47524
		*	Cofa1	Unuamitovirus cofa1	Colletotrichum falcatum mitovirus 1	Ascomycota	703	92		AZT88621
		*	Cofr1	Unuamitovirus cofr1	Colletotrichum fructicola mitovirus 1	Ascomycota	709	80		BBN51032
		*	Crcu1a	Unuamitovirus crcu1a	Cryphonectria cubensis mitovirus 1a	Ascomycota	744	68		AAR01970
		*	Crcu2a	Duamitovirus crcu2a	Cryphonectria cubensis mitovirus 2a	Ascomycota	556	50		AAR01973
	*		Crpa1	Duamitovirus crpa1	Cryphonectria parasitica mitovirus 1-NB631	Ascomycota	809	53		AAA61703
	*		Crri1	Unuamitovirus crri1	Cronartium ribicola mitovirus 1	Basidiomycota	800	75		AMQ67414
	*		Crri2	Unuamitovirus crri2	Cronartium ribicola mitovirus 2	Basidiomycota	689	57		AMQ67415
	*		Crri3	Unuamitovirus crri3	Cronartium ribicola mitovirus 3	Basidiomycota	713	63		AMQ67416
	*		Crri4	Unuamitovirus crri4	Cronartium ribicola mitovirus 4	Basidiomycota	721	80		AMQ67417
	*		Crri5	Unuamitovirus crri5	Cronartium ribicola mitovirus 5	Basidiomycota	772	68		AMQ67418
	*		Dapi1	Duamitovirus dapi1	Dahlia pinnata mitovirus 1	Plant	782	0		DAB41747
	*		Diru1	Unuamitovirus diru1	Diaporthe rudis mitovirus 1	Ascomycota	701	75		QNS28825
		*	Dive1	Triamitovirus dive1	Diversispora versiformis mitovirus 1 BEG47	Glomeromycotina	817	0		QDA33961
		*	Dive2	Duamitovirus dive2	Diversispora versiformis mitovirus 2 BEG47	Glomeromycotina	836	0		QDA33962
	*		Enmu1	Unuamitovirus enmu1	Entomophthora muscae mitovirus 1	Zoopagomycota	757	77		QCF24445
	*		Enmu2	Unuamitovirus enmu2	Entomophthora muscae mitovirus 2	Zoopagomycota	689	50		QCF24446
	*		Enmu3	Unuamitovirus enmu3	Entomophthora muscae mitovirus 3	Zoopagomycota	709	69		QCF24447
	*		Enmu4	Unuamitovirus enmu4	Entomophthora muscae mitovirus 4	Zoopagomycota	681	75		QCF24448
	*		Enmu5	Unuamitovirus enmu5	Entomophthora muscae mitovirus 5	Zoopagomycota	680	65		QCF24449
	*		Enmu6	Unuamitovirus enmu6	Entomophthora muscae mitovirus 6	Zoopagomycota	708	50		QCF24450
	*		Enmu7	Unuamitovirus enmu7	Entomophthora muscae mitovirus 7	Zoopagomycota	701	45		QCF24451
	*		Enmu8	Unuamitovirus enmu8	Entomophthora muscae mitovirus 8	Zoopagomycota	636	38		DAC76947
	*		Epni1	Duamitovirus epni1	Epicoccum nigrum mitovirus 1	Ascomycota	840	0		QDB74989
		*	Erbr1	Duamitovirus erbr1	Erigeron breviscapus mitovirus 1	Plant	780	0		DAB41748
	*		Fuan1	Unuamitovirus fuan1	Fusarium andiyazi mitovirus 1	Ascomycota	724	92		QPK91779
	*		Fubo1	Duamitovirus fubo1	Fusarium boothii mitovirus 1	Ascomycota	823	88		BBG56022
	*		Fuci1	Unuamitovirus fuci1	Fusarium circinatum mitovirus 1	Ascomycota	731	92		AHI43533
	*		Fuci2-1	Unuamitovirus fuci2	Fusarium circinatum mitovirus 2-1	Ascomycota	724	92		AHI43534
	*		Fuco1	Unuamitovirus fuco1	Fusarium coeruleum mitovirus 1	Ascomycota	757	81		BAQ36630
	*		Fugl1	Unuamitovirus fugl1	Fusarium globosum mitovirus 1	Ascomycota	717	87		BAQ36629
	*		Fuox1	Unuamitovirus fuox1	Fusarium oxysporum f. sp. dianthi mitovirus 1	Ascomycota	675	33		QIC51112
	*		Fupo1	Unuamitovirus fupo1	Fusarium poae mitovirus 1	Ascomycota	726	92		BAV56289
	*		Fupo2	Unuamitovirus fupo2	Fusarium poae mitovirus 2	Ascomycota	764	77		BAV56290
	*		Fupo3	Duamitovirus fupo3	Fusarium poae mitovirus 3	Ascomycota	789	94		BAV56291
	*		Fupo4	Duamitovirus fupo4	Fusarium poae mitovirus 4	Ascomycota	689	67		BAV56292
	*		Fuve1	Unuamitovirus fuve1	Fusarium verticillioides mitovirus 1	Ascomycota	727	100		QPK91778
	*		Gesu1	Triamitovirus gesu1	Geopora sumneriana mitovirus 1	Ascomycota	827	36		QDM55307
	*		Gima1	Duamitovirus gima1	Gigaspora margarita mitovirus 1 BEG34	Glomeromycotina	794	0		AVA17449
	*		Gima2	Duamitovirus gima2	Gigaspora margarita mitovirus 2 BEG34	Glomeromycotina	986	0	+	AVA17450
	*		Gima3	Duamitovirus gima3	Gigaspora margarita mitovirus 3 BEG34	Glomeromycotina	1010	0	+	AVA17451
	*		Gima4	Duamitovirus gima4	Gigaspora margarita mitovirus 4 BEG34	Glomeromycotina	1008	0	+	AVA17452
	This study		Giro1	Unuamitovirus giro1	Gigaspora rosea mitovirus 1 DAOM194757	Glomeromycotina	760	0		BK061303
	This study		Giro2	Unuamitovirus giro2	Gigaspora rosea mitovirus 2 DAOM194757	Glomeromycotina	782	6		BK061304
	This study		Giro3	Duamitovirus giro3	Gigaspora rosea mitovirus 3 DAOM194757	Glomeromycotina	785	0		BK061302
	This study		Giro4	Duamitovirus giro4	Gigaspora rosea mitovirus 4 DAOM194757	Glomeromycotina	998	0	+	BK061301
	This study		Giro5	Duamitovirus giro5	Gigaspora rosea mitovirus 5 DAOM194757	Glomeromycotina	1023	5	+	BK061305
	*		Grab1	Unuamitovirus grab1	Gremmeniella mitovirus S1	Ascomycota	741	94		AAN05635
	*		Grab2	Unuamitovirus grab2	Gremmeniella abietina non-host-specific mitochondrial RNA virus S1	Ascomycota	691	50		AEY76153
	*		Hean1	Duamitovirus hean1	Heterobasidion mitovirus 1	Basidiomycota	836	43		AIF33766
	*		Hean2	Unuamitovirus hean2	Heterobasidion mitovirus 2	Basidiomycota	756	46		QED55404
	*		Hean3	Duamitovirus hean3	Heterobasidion mitovirus 3	Basidiomycota	816	45		QED55406
	*		Hemo1	Unuamitovirus hemo1	Helicobasidium mompa mitovirus 1-18	Basidiomycota	700	85		BAD72871
	*		Hepa3	Duamitovirus hepa3	Heterobasidion [parviporum] mitovirus 3	Basidiomycota	810	50		QED55412
	*		Hulu1	Duamitovirus hulu1	Humulus lupulus mitovirus 1	Plant	763	0		DAB41749
	*		Hyal1	Unuamitovirus hyal1	Hymenoscyphus fraxineus [albidus] mitovirus 1	Ascomycota	717	68		AZG04290
	*		Hyfr1	Unuamitovirus hyfr1	Hymenoscyphus fraxineus mitovirus 1	Ascomycota	717	63		AIU44705
		*	InsectMV	Unuamitovirus sp.	Insct-associated mitovirus AEF-2013	Unknown	670	41		AGW51760
	*		Lebi1	Unuamitovirus lebi1	Leptosphaeria biglobosa mitovirus 1	Ascomycota	756	92		AVZ65960
		*	Leed1	Duamitovirus leed1	Lentinula edodes mitovirus 1	Basidiomycota	825	53		QOX06058
		*	Loju1	Unuamitovirus loju1	Loramyces juncicola mitovirus 1	Ascomycota	688	67		AZT88622
	(*)	*	Lulo1	Kvaramitovirus lulo1	Lutzomyia longipalpis mitovirus 1	Insect	804	73		DAD49837
		*	Maph3	Duamitovirus maph3	Macrophomina phaseolina mitovirus 3	Ascomycota	1029	0		AMM45292
	*		Nepa1	Duamitovirus nepa1	Neofusicoccum parvum mitovirus 1	Ascomycota	697	0		QDB74992
	*		Nior1	Duamitovirus nior1	Nigrospora oryzae mitovirus 1	Ascomycota	790	73		AZP53928
	*		Nior2	Unuamitovirus nior2	Nigrospora oryzae mitovirus 2	Ascomycota	704	88		AZP53929
		*	Ocba2	Duamitovirus ocba2	Ocimum basilicum RNA virus 2	Plant	760	0		ASL68498
	*		Opno1a	Duamitovirus opno1a	Ophiostoma mitovirus 1a	Ascomycota	782	62		CAJ32466
	*		Opno1b	Duamitovirus opno1b	Ophiostoma mitovirus 1b	Ascomycota	776	60		CAJ32467
	*		Opno1c	Duamitovirus opno1c	Ophiostoma mitovirus 1c	Ascomycota	788	81		AGT55876
	*		Opno3a	Duamitovirus opno3a	Ophiostoma mitovirus 3a	Ascomycota	718	80		CAA06228
	*		Opno3b	Duamitovirus opno3b	Ophiostoma mitovirus 3b	Ascomycota	738	92		CAJ32468
	*		Opno4	Unuamitovirus opno4	Ophiostoma mitovirus 4	Ascomycota	783	85		CAB42652
	*		Opno5	Unuamitovirus opno5	Ophiostoma mitovirus 5	Ascomycota	729	100		CAB42653
	*		Opno6	Unuamitovirus opno6	Ophiostoma mitovirus 6	Ascomycota	695	78		CAB42654
	*		Opno7	Kvaramitovirus opno7	Ophiostoma mitovirus 7	Ascomycota	720	43		AGT55877
		*	Opsi1	Unuamitovirus opsi1	Ophiocordyceps sinensis mitovirus 1	Ascomycota	698	47		AZT88623
		*	Opsi2	Unuamitovirus opsi2	Ophiocordyceps sinensis mitovirus 2	Ascomycota	716	90		AZT88624
	*		Oxru1	Duamitovirus oxru1	Oxybasis rubra mitovirus 1	Plant	763	0		DAB41745
	*		Peex1	Duamitovirus peex1	Petunia exserta mitovirus 1	Plant	750	0		DAB41744
	*		Pust1	Unuamitovirus pust1	Puccinia striiformis mitovirus 1	Basidiomycota	743	63		AZY91986
	(*)	*	QDH90061	Kvaramitovirus sp.	Mitovirus sp.	Unknown	725	0		QDH90061
		*	QIP68024	Duamitovirus sp.	Bremia lactuceae associated mitovirus 1	Oomycota, Chromista	747	65		QIP68024
		*	QIP68030	Duamitovirus sp.	Erysiphales associated mitovirus 1	Ascomycota	845	73		QIP68030
		*	QIP68031	Unuamitovirus sp.	Erysiphales associated mitovirus 1	Ascomycota	748	50		QIP68031
		*	QIP68032	Unuamitovirus sp.	Erysiphales associated mitovirus 1	Ascomycota	790	40		QIP68032
		*	QIP68033	Unuamitovirus sp.	Erysiphales associated mitovirus 1	Ascomycota	709	71		QIP68033
		*	QIP68034	Unuamitovirus sp.	Erysiphales associated mitovirus 1	Ascomycota	726	59		QIP68034
		*	QIR30225	Unuamitovirus sp.	Plasmopara viticola lesion associated mitovirus 1	Unknown	640	57		QIR30225
		*	QIR30227	Unuamitovirus sp.	Plasmopara viticola lesion associated mitovirus 3	Unknown	734	78		QIR30227
		*	QIR30228	Unuamitovirus sp.	Plasmopara viticola lesion associated mitovirus 4	Unknown	722	93		QIR30228
		*	QIR30229	Unuamitovirus sp.	Plasmopara viticola lesion associated mitovirus 5	Unknown	758	80		QIR30229
		*	QIR30232	Unuamitovirus sp.	Plasmopara viticola lesion associated mitovirus 9	Unknown	677	90		QIR30232
		*	QIR30233	Unuamitovirus sp.	Plasmopara viticola lesion associated mitovirus 10	Unknown	705	100		QIR30233
		*	QIR30236	Duamitovirus sp.	Plasmopara viticola lesion associated mitovirus 13	Unknown	757	86		QIR30236
		*	QIR30237	Duamitovirus sp.	Plasmopara viticola lesion associated mitovirus 14	Unknown	771	83		QIR30237
		*	QIR30238	Duamitovirus sp.	Plasmopara viticola lesion associated mitovirus 15	Unknown	738	75		QIR30238
		*	QIR30240	Duamitovirus sp.	Plasmopara viticola lesion associated mitovirus 17	Unknown	641	90		QIR30240
		*	QIR30242	Unuamitovirus sp.	Plasmopara viticola lesion associated mitovirus 19	Unknown	727	0		QIR30242
		*	QIR30243	Unuamitovirus sp.	Plasmopara viticola lesion associated mitovirus 20	Unknown	661	47		QIR30243
		*	QIR30244	Unuamitovirus sp.	Plasmopara viticola lesion associated mitovirus 21	Unknown	588	63		QIR30244
		*	QIR30245	Unuamitovirus sp.	Plasmopara viticola lesion associated mitovirus 22	Unknown	649	31		QIR30245
		*	QIR30247	Duamitovirus sp.	Plasmopara viticola lesion associated mitovirus 24	Unknown	785	75		QIR30247
		*	QIR30248	Duamitovirus sp.	Plasmopara viticola lesion associated mitovirus 25	Unknown	753	53		QIR30248
		*	QIR30251	Unuamitovirus sp.	Plasmopara viticola lesion associated mitovirus 28	Unknown	720	58		QIR30251
		*	QIR30252	Duamitovirus sp.	Plasmopara viticola lesion associated mitovirus 29	Unknown	760	75		QIR30252
		*	QIR30253	Duamitovirus sp.	Plasmopara viticola lesion associated mitovirus 30	Unknown	753	75		QIR30253
		*	QIR30255	Duamitovirus sp.	Plasmopara viticola lesion associated mitovirus 32	Unknown	705	60		QIR30255
		*	QIR30257	Duamitovirus sp.	Plasmopara viticola lesion associated mitovirus 34	Unknown	940	58		QIR30257
		*	QIR30261	Unuamitovirus sp.	Plasmopara viticola lesion associated mitovirus 38	Unknown	687	57		QIR30261
		*	QIR30263	Duamitovirus sp.	Plasmopara viticola lesion associated mitovirus 40	Unknown	763	57		QIR30263
		*	QIR30264	Duamitovirus sp.	Plasmopara viticola lesion associated mitovirus 41	Unknown	833	63		QIR30264
		*	QIR30265	Unuamitovirus sp.	Plasmopara viticola lesion associated mitovirus 42	Unknown	704	63		QIR30265
		*	QIR30266	Duamitovirus sp.	Plasmopara viticola lesion associated mitovirus 43	Unknown	734	83		QIR30266
		*	QIR30269	Duamitovirus sp.	Plasmopara viticola lesion associated mitovirus 46	Unknown	694	85		QIR30269
		*	QIR30270	Unuamitovirus sp.	Plasmopara viticola lesion associated mitovirus 47	Unknown	706	63		QIR30270
		*	QIR30271	Unuamitovirus sp.	Plasmopara viticola lesion associated mitovirus 48	Unknown	689	0		QIR30271
		*	QIR30272	Duamitovirus sp.	Plasmopara viticola lesion associated mitovirus 49	Unknown	795	67		QIR30272
		*	QIR30273	Duamitovirus sp.	Plasmopara viticola lesion associated mitovirus 50	Unknown	796	92		QIR30273
		*	QIR30275	Duamitovirus sp.	Plasmopara viticola lesion associated mitovirus 52	Unknown	789	68		QIR30275
		*	QIR30276	Duamitovirus sp.	Plasmopara viticola lesion associated mitovirus 53	Unknown	587	87		QIR30276
		*	QIR30277	Duamitovirus sp.	Plasmopara viticola lesion associated mitovirus 54	Unknown	736	65		QIR30277
		*	QIR30278	Duamitovirus sp.	Plasmopara viticola lesion associated mitovirus 55	Unknown	650	100		QIR30278
	(*)	*	QIR30279	Kvaramitovirus sp.	Plasmopara viticola lesion associated mitovirus 56	Unknown	835	50		QIR30279
		*	QJX15643	Unuamitovirus sp.	Pea associated mitovirus 1	Unknown	728	60		QJX15643
		*	QJX15644	Unuamitovirus sp.	Pea associated mitovirus 2	Unknown	735	63		QJX15644
		*	QJX15645	Unuamitovirus sp.	Pea associated mitovirus 3	Unknown	704	38		QJX15645
		*	QNM37823	Duamitovirus sp.	Thrips tabaci associated mitovirus 2	Unknown	781	77		QNM37823
		*	QNM37829	Duamitovirus sp.	Thrips tabaci associated mitovirus 3	Unknown	871	86		QNM37829
	*		Rhce1	Duamitovirus rhce1	Rhizoctonia cerealis mitovirus	Basidiomycota	812	0		AIT71973
	*		Rhcl1	Triamitovirus rhcl1	Rhizophagus clarus mitovirus 1 RF1	Glomeromycotina	820	0		BAJ23143
		*	Rhcl2	Triamitovirus rhcl2	Rhizophagus clarus mitovirus 2 HR1	Glomeromycotina	835	0		BAN85985
	This study		Rhcl3	Triamitovirus rhcl3	Rhizophagus clarus mitovirus 3 CK001	Glomeromycotina	802	0		WBU98341
	This study		Rhcl4	Duamitovirus rhcl4	Rhizophagus clarus mitovirus 4 CK001	Glomeromycotina	1086	0	+	WBU98342
	This study		Rhcl5	Duamitovirus rhcl5	Rhizophagus clarus mitovirus 5 OL1	Glomeromycotina	849	0		OP331201
	This study		Rhcl6	Duamitovirus rhcl6	Rhizophagus clarus mitovirus 6 OL1	Glomeromycotina	1045	0	+	OP331202
	This study		Rhcl7	Triamitovirus rhcl7	Rhizophagus clarus mitovirus 7 OL1	Glomeromycotina	791	0		OP331203
		*	Rhdi1	Duamitovirus rhdi1	Rhizophagus diaphanum mitovirus 1 MUCL43196	Glomeromycotina	812	0		AXY40442
		*	Rhdi2	Duamitovirus rhdi2	Rhizophagus diaphanum mitovirus 2 MUCL43196	Glomeromycotina	1134	0	+	AXY40441
		*	Rhdi3	Triamitovirus rhdi3	Rhizophagus diaphanum mitovirus 3 MUCL43196	Glomeromycotina	844	0		AZJ25096
		*	Rhdi4	Triamitovirus rhdi4	Rhizophagus diaphanum mitovirus 4 MUCL43196	Glomeromycotina	836	0		AZJ25097
	*		Rhir1	Duamitovirus rhir1	Rhizophagus irregularis mitovirus 1 C2	Glomeromycotina	811	0		AXY40444
		*	RhizK1	Triamitovirus rhizk1	Binucleate Rhizoctonia mitovirus K1	Basidiomycota	828	0		ALD60243
	*		Rhor1	Triamitovirus rhor1	Rhizoctonia oryzae-sativae mitovirus 1	Basidiomycota	820	0		ANA08076
	*		Rhso1	Triamitovirus rhso1	Rhizoctonia mitovirus 1 RS002	Basidiomycota	826	0		AHL25281
		*	Rhso11	Duamitovirus rhso11	Rhizoctonia solani mitovirus 11	Basidiomycota	905	0		ALD89116
		*	Rhso12	Duamitovirus rhso12	Rhizoctonia solani mitovirus 12	Basidiomycota	746	21		ALD89117
		*	Rhso13	Duamitovirus rhso13	Rhizoctonia solani mitovirus 13	Basidiomycota	917	0		ALD89118
		*	Rhso15	Duamitovirus rhso15	Rhizoctonia solani mitovirus 15	Basidiomycota	961	7		ALD89120
		*	Rhso2	Duamitovirus rhso2	Rhizoctonia solani mitovirus 2	Basidiomycota	716	0		ALD89121
	*		Rhso21	Duamitovirus rhso21	Rhizoctonia solani mitovirus 21	Basidiomycota	1041	0		QDW65413
	*		Rhso23	Triamitovirus rhso23	Rhizoctonia solani mitovirus 23	Basidiomycota	818	0		QDW65458
	*		Rhso25	Duamitovirus rhso25	Rhizoctonia solani mitovirus 25	Basidiomycota	861	0		QDW65415
	*		Rhso26	Duamitovirus rhso26	Rhizoctonia solani mitovirus 26	Basidiomycota	791	0		QDW65416
	*		Rhso27	Duamitovirus rhso27	Rhizoctonia solani mitovirus 27	Basidiomycota	854	0		QDW65417
	*		Rhso30	Triamitovirus rhso30	Rhizoctonia solani mitovirus 30	Basidiomycota	818	0		QDW65420
	*		Rhso31	Duamitovirus rhso31	Rhizoctonia solani mitovirus 31	Basidiomycota	904	0		QDW65421
	*		Rhso32	Duamitovirus rhso32	Rhizoctonia solani mitovirus 32	Basidiomycota	885	6		QDW65422
	*		Rhso34	Duamitovirus rhso34	Rhizoctonia solani mitovirus 34	Basidiomycota	869	8		QDW65424
		*	Rhso37	Duamitovirus rhso37	Rhizoctonia solani mitovirus 37	Basidiomycota	830	0		QDW65425
	*		Rhso39	Triamitovirus rhso39	Rhizoctonia solani mitovirus 39	Basidiomycota	840	0		QIS79099
		*	Rhso6	Unuamitovirus rhso6	Rhizoctonia solani mitovirus 6	Basidiomycota	657	0		ALD89125
		*	Rhso8	Duamitovirus rhso8	Rhizoctonia solani mitovirus 8	Basidiomycota	890	9		ALD89127
	*		Scho1	Duamitovirus scho1	Sclerotinia homoeocarpa mitovirus	Ascomycota	720	80		AAO21337
	*		Scni1	Unuamitovirus scni1	Sclerotinia nivalis mitovirus 1	Ascomycota	731	89		ANJ77669
	*		Scni2	Duamitovirus scni2	Sclerotinia nivalis mitovirus 2	Ascomycota	712	100		ANJ77670
	*		Scsc1	Unuamitovirus scsc1	Sclerotinia sclerotiorum mitovirus 1	Ascomycota	691	67		AEX91878
		*	Scsc11	Duamitovirus scsc11	Sclerotinia sclerotiorum mitovirus 11	Ascomycota	683	50		AHF48627
		*	Scsc15	Unuamitovirus scsc15	Sclerotinia sclerotiorum mitovirus 15	Ascomycota	703	58		AHF48631
	*		Scsc2	Unuamitovirus scsc2	Sclerotinia sclerotiorum mitovirus 2	Ascomycota	676	55		AEX91879
		*	Scsc27	Duamitovirus scsc27	Sclerotinia sclerotiorum mitovirus 27	Ascomycota	730	33		AWY10985
		*	Scsc28	Duamitovirus scsc28	Sclerotinia sclerotiorum mitovirus 28	Ascomycota	782	57		AWY10986
		*	Scsc29	Duamitovirus scsc29	Sclerotinia sclerotiorum mitovirus 29	Ascomycota	894	50		AWY10987
	*		Scsc3	Duamitovirus scsc3	Sclerotinia sclerotiorum mitovirus 3	Ascomycota	712	92		AGC24232
		*	Scsc33	Unuamitovirus scsc33	Sclerotinia sclerotiorum mitovirus 33	Ascomycota	707	69		AWY10991
	*		Scsc4	Unuamitovirus scsc4	Sclerotinia sclerotiorum mitovirus 4	Ascomycota	731	84		AGC24233
	*		Scsc6	Duamitovirus scsc6	Sclerotinia sclerotiorum mitovirus 6	Ascomycota	715	36		AHX84133
		*	Scsc6_AHF48622	Unuamitovirus scsc6_AHF48622	Sclerotinia sclerotiorum mitovirus 6	Ascomycota	703	100		AHF48622
	*		Scsc7	Unuamitovirus scsc7	Sclerotinia sclerotiorum mitovirus 7	Ascomycota	689	58		AHX84135
		*	Scsc7_AHF48623	Duamitovirus scsc7_AHF48623	Sclerotinia sclerotiorum mitovirus 7	Ascomycota	703	56		AHF48623
		*	Scsc8	Unuamitovirus scsc8	Sclerotinia sclerotiorum mitovirus 8	Ascomycota	698	80		AHF48624
		*	Scsc9	Unuamitovirus scsc9	Sclerotinia sclerotiorum mitovirus 9	Ascomycota	695	53		AHF48625
		*	Setu1	Duamitovirus setu1	Setosphaeria turcica mitovirus 1	Ascomycota	652	45		AZT88625
	*		Soch1	Duamitovirus soch1	Solanum chacoense mitovirus 1	Plant	776	0		DAB41743
	*		Thba1	Unuamitovirus thba1	Thielaviopsis basicola mitovirus	Ascomycota	705	83		AAT09164
	*		Tuae1	Duamitovirus tuae1	Tuber aestivum mitovirus	Ascomycota	793	71		AEG79311
	*		Tuex1	Triamitovirus tuex1	Tuber excavatum mitovirus	Ascomycota	797	56		AEP83726
	(*)	*	WenlNV9	Kvaramitovirus sp.	Wenling narna-like virus 9	Crustacean	837	93		APG77262
			Fungal genome
			Giro_mitochondrial	Gigaspora rosea hypothetical protein in mitochondrial genome		Glomeromycotina	142	0		YP_005352671
			Rape_hypothetical	Racocetra persica hypothetical protein		Glomeromycotina	122	0		CAG8527806
		Outgroup
			Narnaviridae
			DwyeNV	Dwyer narna-like virus		Unknown	873	-		QIJ70053
			GergNV	Gergich narna-like virus		Unknown	826	-		QIJ70067
			Leviviridae
			BeihLV	Beihai levi-like virus 4		Unknown	628	-		APG77043
			CacrLV	Caulobacter crescentus phage phiCb5		Bacteria	655	-		YP_007002852
	§Botella et al. 2021. Create 100 new species and four new genera (Cryppavirales: Mitoviridae). ICTV Report on Virus Classification and Taxon Nomenclature.
	Asterisks in a parenthesis indicate the four kvaramitoviruses that are only in the collection of additional 94 species but included in all phylogenetic analyses.
