# Supplementary material for: Structurally distinct mitoviruses: are they an ancestral lineage of the Mitoviridae exclusive to arbuscular mycorrhizal fungi (Glomeromycotina)?
Source: mBio. 2023 May 10;14(4):e00240-23. doi: 10.1128/mbio.00240-23 (PMC10470734; doi:10.1128/mbio.00240-23)
Supplement: Dataset S2 — Metadata of large duamitovirus-like viruses in GenBank and RVMT. [file mbio.00240-23-s0008.xlsx]

## Sheet: S2
	Dataset S2. Metadata of large duamitovirus-like viruses found in the GenBank and RVMT databases.
		GenBank/ RVMT ID	Length (aa)	UGA%		Geographic Location	Ecosystem	Sample	Reference/ IMG Genome ID¶
	GenBank
	*	QDH86473	966	0		Hopland, California, USA	Grassland Soil	Soil	Starr et al. (2019)
	*	QDH86745	1077	0		Hopland, California, USA	Grassland Soil	Soil	Starr et al. (2019)
	*	QDH86747	1160	0		Hopland, California, USA	Grassland Soil	Soil	Starr et al. (2019)
		QDH87116	1165	0		Hopland, California, USA	Grassland Soil	Soil	Starr et al. (2019)
	*	QDH87172	1013	0		Hopland, California, USA	Grassland Soil	Soil	Starr et al. (2019)
		QDH88156	1121	0		Hopland, California, USA	Grassland Soil	Soil	Starr et al. (2019)
	*	QDH88799	909	0		Hopland, California, USA	Grassland Soil	Soil	Starr et al. (2019)
		QDH88873	908	4		Hopland, California, USA	Grassland Soil	Soil	Starr et al. (2019)
		QDH89590	1106	0		Hopland, California, USA	Grassland Soil	Soil	Starr et al. (2019)
	*	QDH89602	1196	0		Hopland, California, USA	Grassland Soil	Soil	Starr et al. (2019)
		QDH89683	1013	0		Hopland, California, USA	Grassland Soil	Soil	Starr et al. (2019)
	*	QDH90170	1175	0		Hopland, California, USA	Grassland Soil	Soil	Starr et al. (2019)
	*	QDH90253	974	0		Hopland, California, USA	Grassland Soil	Soil	Starr et al. (2019)
		QDH90500	1092	8		Hopland, California, USA	Grassland Soil	Soil	Starr et al. (2019)
		QDH90572	946	9		Hopland, California, USA	Grassland Soil	Soil	Starr et al. (2019)
	*	QDH90751	1092	0		Hopland, California, USA	Grassland Soil	Soil	Starr et al. (2019)
	*	QDH90759	1121	0		Hopland, California, USA	Grassland Soil	Soil	Starr et al. (2019)
		QDH91042	1178	0		Hopland, California, USA	Grassland Soil	Soil	Starr et al. (2019)
		QDH91063	984	0		Hopland, California, USA	Grassland Soil	Soil	Starr et al. (2019)
	*	QDH91258	945	9		Hopland, California, USA	Grassland Soil	Soil	Starr et al. (2019)
		QDH91286	983	16		Hopland, California, USA	Grassland Soil	Soil	Starr et al. (2019)
		UJQ92457	1083	0		Yunnan, China	Farmland	Soil	Chen et al. (2022)
		UJQ92460	1083	0		Henan, China	Forest	Soil	Chen et al. (2022)
	*	UJQ92470	1088	0		Yunnan, China	Wetland	Soil	Chen et al. (2022)
	*	UJQ92472	1010	0		Yunnan, China	Old-Growth Forest	Soil	Chen et al. (2022)
	*	UJQ92493	982	0		Yunnan, China	Old-Growth Forest	Soil	Chen et al. (2022)
		UJQ92525	1084	0		Guangxi, China	Forest	Soil	Chen et al. (2022)
	*	UJQ92541	1083	0		Yunnan, China	Wetland	Soil	Chen et al. (2022)
		UJQ92542	1099	0		Xinjiang, China	Sediment	Soil	Chen et al. (2022)
		UJQ92545	1088	4		Henan, China	Forest	Soil	Chen et al. (2022)
		UJQ92556	1088	0		Sichuan, China	Old-Growth Forest	Soil	Chen et al. (2022)
		UJQ92557	1102	0		Hainan, China	Forest	Soil	Chen et al. (2022)
		UJQ92561	1118	0		Sichuan, China	Mountain	Soil	Chen et al. (2022)
		UJQ92570	1225	0		Heilongjiang, China	Forest	Soil	Chen et al. (2022)
	*	UJQ92588	981	0		Hainan, China	Old-Growth Forest	Soil	Chen et al. (2022)
		UJQ92590	1121	0		Yunnan, China	Wetland	Soil	Chen et al. (2022)
	*	UJQ92619	1071	0		Heilongjiang, China	Forest	Soil	Chen et al. (2022)
	RVMT
		ND_032041	939	0		Harvard Forest LTER, Petersham, MA, USA	Forest	Soil	3300002669
		ND_032250	1142	0		Harvard Forest LTER, Petersham, MA, USA	Forest	Soil	3300002678
		ND_032620	969	0		Hopland, California, USA	Arable land	Soil	3300003159
		ND_032944	1163	3		Hopland, California, USA	Arable land	Soil	3300003162
	*	ND_033051	1005	0		Hopland, California, USA	Arable land	Soil	3300003162
		ND_033195	946	9		Hopland, California, USA	Arable land	Soil	3300003163
	*	ND_033221	1138	12		Hopland, California, USA	Arable land	Soil	3300003163
		ND_034080	1062	0		Hopland, California, USA	Arable land	Soil	3300003305
		ND_034118	944	9		Hopland, California, USA	Arable land	Soil	3300003305
		ND_034256	1138	12		Hopland, California, USA	Arable land	Soil	3300003308
		ND_034267	1250	0		Hopland, California, USA	Arable land	Soil	3300003308
		ND_034274	1094	0		Hopland, California, USA	Arable land	Soil	3300003308
		ND_034282	1013	0		Hopland, California, USA	Arable land	Soil	3300003308
		ND_034406	1034	4		Hopland, California, USA	Arable land	Soil	3300003308
		ND_034826	946	9		Hopland, California, USA	Grassland	Soil	3300003544
		ND_035157	1107	0		USA: Harvard Forest LTER, Petersham, MA	Forest	Soil	3300003551
		ND_035164	1238	0		USA: Harvard Forest LTER, Petersham, MA	Forest	Soil	3300003551
		ND_035167	1134	0		USA: Harvard Forest LTER, Petersham, MA	Forest	Soil	3300003551
		ND_035913	946	9		Hopland, California, USA	Arable land	Soil	3300003568
		ND_036103	969	0		Hopland, California, USA	Grassland	Soil	3300003569
		ND_036247	1204	7		Hopland, California, USA	Grassland	Soil	3300003569
		ND_036585	1061	0		Hopland, California, USA	Grassland	Soil	3300003570
		ND_036965	1183	0		Hopland, California, USA	Grassland	Soil	3300003571
		ND_037262	969	0		Hopland, California, USA	Grassland	Soil	3300003572
		ND_038419	969	0		Hopland, California, USA	Grassland	Soil	3300003575
		ND_038574	1183	0		Hopland, California, USA	Grassland	Soil	3300003575
		ND_038886	1013	0		Hopland, California, USA	Grassland	Soil	3300003576
		ND_038889	904	0		Hopland, California, USA	Grassland	Soil	3300003576
		ND_038898	1201	7		Hopland, California, USA	Grassland	Soil	3300003576
		ND_039048	990	0		Hopland, California, USA	Grassland	Soil	3300003576
		ND_039214	969	0		Hopland, California, USA	Grassland	Soil	3300003577
		ND_039642	946	9		Hopland, California, USA	Grassland	Soil	3300003579
		ND_039709	1044	0		Hopland, California, USA	Grassland	Soil	3300003579
		ND_040005	969	0		Hopland, California, USA	Grassland	Soil	3300003611
		ND_040708	1254	0		Hopland, California, USA	Grassland	Soil	3300003692
		ND_040710	1165	0		Hopland, California, USA	Grassland	Soil	3300003692
		ND_040723	1039	0		Hopland, California, USA	Grassland	Soil	3300003692
		ND_040999	945	9		Hopland, California, USA	Arable land	Soil	3300003693
		ND_041865	1048	7		Hopland, California, USA	Arable land	Soil	3300003735
		ND_042401	1044	0		USA: Hopland, California	Arable land	Soil	3300003840
	*	ND_045848	1023	11		USA: Harvard Forest LTER, Petersham, MA	Forest	Soil	3300004136
		ND_046659	1107	0		USA: Harvard Forest LTER, Petersham, MA	Forest	Soil	3300004631
		ND_048138	1079	0		Kellogg Biological Station, Michigan, USA	Arable land	Root	3300004785
		ND_048188	1024	0		Kellogg Biological Station, Michigan, USA	Arable land	Root	3300004785
		ND_048191	1118	0		Kellogg Biological Station, Michigan, USA	Arable land	Root	3300004785
		ND_049797	1144	3		Kellogg Biological Station, Michigan, USA	Arable land	Root	3300004798
		ND_049850	1099	0		Kellogg Biological Station, Michigan, USA	Arable land	Root	3300004798
		ND_049875	1175	0		Kellogg Biological Station, Michigan, USA	Arable land	Root	3300004798
		ND_049894	1149	0		Kellogg Biological Station, Michigan, USA	Arable land	Root	3300004798
	*	ND_049966	1099	9		Kellogg Biological Station, Michigan, USA	Arable land	Root	3300004798
		ND_049996	1120	0		Kellogg Biological Station, Michigan, USA	Arable land	Root	3300004798
		ND_050087	1108	0		Kellogg Biological Station, Michigan, USA	Arable land	Root	3300004798
		ND_050406	1029	0		Kellogg Biological Station, Michigan, USA	Arable land	Root	3300004798
		ND_050433	965	0		Kellogg Biological Station, Michigan, USA	Arable land	Root	3300004798
		ND_050522	1079	4		Kellogg Biological Station, Michigan, USA	Arable land	Root	3300004798
		ND_050539	935	0		Kellogg Biological Station, Michigan, USA	Arable land	Root	3300004798
		ND_050576	1220	0		Kellogg Biological Station, Michigan, USA	Arable land	Root	3300004798
		ND_050703	1175	0		Kellogg Biological Station, Michigan, USA	Arable land	Soil	3300004799
		ND_050727	1024	0		Kellogg Biological Station, Michigan, USA	Arable land	Soil	3300004799
		ND_051554	1076	0		Kellogg Biological Station, Michigan, USA	Arable land	Soil	3300004800
		ND_051599	1120	0		Kellogg Biological Station, Michigan, USA	Arable land	Soil	3300004800
		ND_051822	1069	0		Kellogg Biological Station, Michigan, USA	Arable land	Soil	3300004800
	*	ND_052336	1053	6		Kellogg Biological Station, Michigan, USA	Arable land	Root	3300004801
	*	ND_052834	999	0		Kellogg Biological Station, Michigan, USA	Arable land	Root	3300004801
		ND_053037	1149	0		Kellogg Biological Station, Michigan, USA	Arable land	Root	3300004801
		ND_053053	1079	4		Kellogg Biological Station, Michigan, USA	Arable land	Root	3300004801
		ND_053471	1077	0		Kellogg Biological Station, Michigan, USA	Arable land	Soil	3300004803
		ND_054259	1066	0		Kellogg Biological Station, Michigan, USA	Arable land	Soil	3300004803
		ND_095109	1112	0		USA: Alaska	Forest	Soil	3300010857
		ND_097181	902	0		USA: Alaska	Forest	Soil	3300010869
		ND_098831	1210	0		USA: Stanford, CA	Arable land	Soil	3300011333
		ND_111337	1092	0		USA: Michigan	Arable land	Soil	3300013044
		ND_111640	999	0		USA: Michigan	Arable land	Soil	3300013059
		ND_111783	1144	0		USA: Michigan	Arable land	Soil	3300013062
	*	ND_121302	1239	3		USA: East River, Colorado	Floodplain	Soil	3300019228
		ND_121404	970	0		USA: East River, Colorado	Floodplain	Soil	3300019228
		ND_121495	1117	0		USA: East River, Colorado	Floodplain	Soil	3300019228
		ND_121582	1178	6		USA: East River, Colorado	Floodplain	Soil	3300019228
		ND_122556	1117	0		USA: East River, Colorado	Floodplain	Soil	3300019232
		ND_122590	1096	0		USA: East River, Colorado	Floodplain	Soil	3300019232
		ND_122795	1107	0		USA: East River, Colorado	Aquifer	Soil	3300019233
		ND_122850	1038	0		USA: East River, Colorado	Aquifer	Soil	3300019233
		ND_124771	1145	0		USA: East River, Colorado	Floodplain	Soil	3300019244
		ND_124830	1007	0		USA: East River, Colorado	Floodplain	Soil	3300019244
		ND_124842	1028	7		USA: East River, Colorado	Floodplain	Soil	3300019244
		ND_124854	1003	0		USA: East River, Colorado	Floodplain	Soil	3300019244
		ND_127498	1104	0		USA: East River, Colorado	Aquifer	Soil	3300019255
	*	ND_127634	1130	0		USA: East River, Colorado	Aquifer	Soil	3300019255
		ND_128580	1038	0		USA: East River, Colorado	Aquifer	Soil	3300019259
		ND_128596	1197	3		USA: East River, Colorado	Aquifer	Soil	3300019259
		ND_128601	1179	0		USA: East River, Colorado	Aquifer	Soil	3300019259
		ND_128811	1107	0		USA: East River, Colorado	Aquifer	Soil	3300019259
		ND_128874	1100	0		USA: East River, Colorado	Aquifer	Soil	3300019259
		ND_129451	1043	4		USA: East River, Colorado	Aquifer	Soil	3300019263
		ND_129567	1054	0		USA: East River, Colorado	Aquifer	Soil	3300019263
		ND_129806	1065	9		USA: East River, Colorado	Aquifer	Soil	3300019263
		ND_129937	1094	4		USA: East River, Colorado	Aquifer	Soil	3300019263
		ND_130914	1103	0		USA: East River, Colorado	Aquifer	Soil	3300019269
		ND_131017	1006	0		USA: East River, Colorado	Aquifer	Soil	3300019269
		ND_131431	999	0		USA: East River, Colorado	Aquifer	Soil	3300019269
		ND_131577	1009	0		USA: East River, Colorado	Aquifer	Soil	3300019269
		ND_132406	1013	0		Colombia: Department of Meta	Peatland	Soil	3300019275
		ND_132841	1187	4		USA: East River, Colorado	Aquifer	Soil	3300019279
		ND_132891	1160	4		USA: East River, Colorado	Aquifer	Soil	3300019279
		ND_133000	1013	0		Colombia: Department of Meta	Peatland	Soil	3300019284
		ND_133161	1146	0		USA: East River, Colorado	Floodplain	Soil	3300020063
		ND_133375	1111	0		USA: East River, Colorado	Floodplain	Soil	3300020064
		ND_133709	1160	0		USA: East River, Colorado	Floodplain	Soil	3300020065
	*	ND_133833	1074	64		USA: East River, Colorado	Floodplain	Soil	3300020065
		ND_134142	1099	0		USA: East River, Colorado	Floodplain	Soil	3300020066
		ND_134452	996	0		USA: East River, Colorado	Floodplain	Soil	3300020066
		ND_135227	1109	3		USA: Michigan	Arable land	Soil	3300020069
		ND_135301	1125	0		USA: Michigan	Arable land	Soil	3300020069
		ND_135643	1144	0		USA: Michigan	Arable land	Soil	3300020069
		ND_135805	912	4		USA: Michigan	Arable land	Soil	3300020069
	*	ND_136186	937	0		USA: Michigan	Arable land	Soil	3300020070
		ND_136392	1113	0		USA: Michigan	Arable land	Soil	3300020070
		ND_136566	977	0		USA: Michigan	Arable land	Soil	3300020070
		ND_136696	1077	0		USA: Michigan	Arable land	Soil	3300020070
		ND_137074	1149	0		USA: Michigan	Arable land	Soil	3300020070
		ND_137696	1137	0		USA: Michigan	Arable land	Soil	3300020075
		ND_138298	961	0		USA: Michigan	Arable land	Soil	3300020076
		ND_138346	1092	4		USA: Michigan	Arable land	Soil	3300020076
		ND_138656	1079	4		USA: Michigan	Arable land	Soil	3300020076
		ND_138930	1119	0		USA: Michigan	Arable land	Soil	3300020076
		ND_139282	1076	0		USA: Michigan	Arable land	Soil	3300020077
		ND_139773	999	0		USA: Michigan	Arable land	Soil	3300020077
		ND_140047	1125	0		USA: Michigan	Arable land	Soil	3300020078
		ND_140140	965	0		USA: Michigan	Arable land	Soil	3300020078
		ND_140258	970	0		USA: Michigan	Arable land	Soil	3300020078
		ND_140618	1140	0		USA: Michigan	Arable land	Soil	3300020078
		ND_140719	1080	0		USA: Michigan	Arable land	Soil	3300020078
	*	ND_140840	970	9		USA: Michigan	Arable land	Soil	3300020078
		ND_140891	1104	0		USA: Michigan	Arable land	Soil	3300020078
		ND_141057	1076	0		USA: Michigan	Arable land	Soil	3300020078
		ND_141347	1116	0		USA: Michigan	Arable land	Soil	3300020080
		ND_141410	1097	0		USA: Michigan	Arable land	Soil	3300020080
		ND_141814	968	5		USA: Michigan	Arable land	Soil	3300020080
		ND_142152	1175	0		USA: Michigan	Arable land	Soil	3300020081
		ND_142165	1144	0		USA: Michigan	Arable land	Soil	3300020081
		ND_142166	965	0		USA: Michigan	Arable land	Soil	3300020081
		ND_142541	1092	4		USA: Michigan	Arable land	Soil	3300020081
		ND_142587	947	0		USA: Michigan	Arable land	Soil	3300020081
		ND_142636	936	0		USA: Michigan	Arable land	Soil	3300020081
		ND_142908	1140	0		USA: Michigan	Arable land	Soil	3300020081
		ND_143304	1140	0		USA: Michigan	Arable land	Soil	3300020082
		ND_143347	1092	4		USA: Michigan	Arable land	Soil	3300020082
		ND_143490	1079	4		USA: Michigan	Arable land	Soil	3300020082
		ND_143718	1175	0		USA: Michigan	Arable land	Soil	3300020082
		ND_143760	1144	0		USA: Michigan	Arable land	Soil	3300020082
		ND_144353	1149	0		USA: Michigan	Arable land	Soil	3300020610
		ND_158968	958	0		USA: East River, Colorado	Aquifer	Soil	3300021951
		ND_159066	1197	3		USA: East River, Colorado	Aquifer	Soil	3300021951
		ND_159326	969	0		USA: East River, Colorado	Aquifer	Soil	3300021951
		ND_159451	1095	15		USA: East River, Colorado	Aquifer	Soil	3300021951
		ND_159505	983	0		USA: East River, Colorado	Aquifer	Soil	3300021951
		ND_169218	1061	0		USA: East River, Colorado	Aquifer	Soil	3300022195
		ND_172626	1106	0		USA: Michigan	Arable land	Soil	3300022467
		ND_172644	1079	0		USA: Michigan	Arable land	Soil	3300022467
		ND_172687	1092	4		USA: Michigan	Arable land	Soil	3300022467
		ND_172695	1159	0		USA: Michigan	Arable land	Soil	3300022467
		ND_172697	1112	6		USA: Michigan	Arable land	Soil	3300022467
	*	ND_172758	965	39		USA: Michigan	Arable land	Soil	3300022467
		ND_173739	1149	4		USA: Massachusetts	Forest	Soil	3300022499
		ND_173745	1037	0		USA: Massachusetts	Forest	Soil	3300022499
		ND_173750	1044	0		USA: Massachusetts	Forest	Soil	3300022499
		ND_174543	1037	0		USA: Massachusetts	Forest	Soil	3300022503
		ND_174898	1066	0		USA: Massachusetts	Forest	Soil	3300022505
		ND_175478	1285	0		USA: Massachusetts	Forest	Soil	3300022507
		ND_175494	1065	0		USA: Massachusetts	Forest	Soil	3300022507
		ND_175727	1126	0		USA: Massachusetts	Forest	Soil	3300022508
		ND_175747	1110	0		USA: Massachusetts	Forest	Soil	3300022508
		ND_175766	1149	4		USA: Massachusetts	Forest	Soil	3300022508
		ND_175771	985	0		USA: Massachusetts	Forest	Soil	3300022508
		ND_175776	1089	0		USA: Massachusetts	Forest	Soil	3300022508
		ND_176128	1092	0		USA: Massachusetts	Forest	Soil	3300022509
		ND_176131	1049	0		USA: Massachusetts	Forest	Soil	3300022509
		ND_176133	1200	0		USA: Massachusetts	Forest	Soil	3300022509
		ND_176716	1140	0		USA: Massachusetts	Forest	Soil	3300022511
		ND_177424	1137	0		USA: Massachusetts	Forest	Soil	3300022522
		ND_177700	1126	0		USA: Massachusetts	Forest	Soil	3300022523
		ND_177727	1107	0		USA: Massachusetts	Forest	Soil	3300022523
		ND_177999	1037	0		USA: Massachusetts	Forest	Soil	3300022525
		ND_178493	1126	0		USA: Massachusetts	Forest	Soil	3300022528
		ND_179213	1037	0		USA: Massachusetts	Forest	Soil	3300022530
		ND_179237	1104	0		USA: Massachusetts	Forest	Soil	3300022530
		ND_179572	1126	0		USA: Massachusetts	Forest	Soil	3300022531
	*	ND_179602	1052	10		USA: Massachusetts	Forest	Soil	3300022531
		ND_182185	1065	0		USA: Massachusetts	Forest	Soil	3300022713
		ND_182509	1149	4		USA: Massachusetts	Forest	Soil	3300022714
		ND_182771	1124	0		USA: Massachusetts	Forest	Soil	3300022715
		ND_184587	1149	4		USA: Massachusetts	Forest	Soil	3300022721
		ND_184600	985	0		USA: Massachusetts	Forest	Soil	3300022721
		ND_184991	1149	4		USA: Massachusetts	Forest	Soil	3300022722
		ND_185007	1037	0		USA: Massachusetts	Forest	Soil	3300022722
		ND_185825	1092	0		USA: Massachusetts	Forest	Soil	3300022726
		ND_196423	1149	4		USA: Massachusetts	Forest	Soil	3300029701
		ND_206605	1054	0		USA: Colorado	Watershed	Soil	3300030829
		ND_206610	1087	4		USA: Colorado	Watershed	Soil	3300030829
		ND_206624	1197	4		USA: Colorado	Watershed	Soil	3300030829
		ND_206638	1033	7		USA: Colorado	Watershed	Soil	3300030829
		ND_206681	1009	0		USA: Colorado	Watershed	Soil	3300030829
		ND_207082	1101	0		USA: Colorado	Watershed	Soil	3300030830
		ND_207094	982	0		USA: Colorado	Watershed	Soil	3300030830
	*	ND_207241	1105	0		USA: Colorado	Watershed	Soil	3300030831
		ND_211073	1179	0		USA: Colorado	Watershed	Soil	3300030902
		ND_211080	1104	0		USA: Colorado	Watershed	Soil	3300030902
		ND_211091	1100	0		USA: Colorado	Watershed	Soil	3300030902
		ND_211126	1055	0		USA: Colorado	Watershed	Soil	3300030902
		ND_211166	1009	0		USA: Colorado	Watershed	Soil	3300030902
		ND_211207	942	0		USA: Colorado	Watershed	Soil	3300030902
		ND_211781	1110	0		USA: Colorado	Watershed	Soil	3300030903
		ND_211782	1130	0		USA: Colorado	Watershed	Soil	3300030903
		ND_211797	980	0		USA: Colorado	Watershed	Soil	3300030903
		ND_211803	999	0		USA: Colorado	Watershed	Soil	3300030903
		ND_211822	1033	0		USA: Colorado	Watershed	Soil	3300030903
		ND_211824	990	0		USA: Colorado	Watershed	Soil	3300030903
		ND_212534	1249	0		USA: Colorado	Watershed	Soil	3300030905
		ND_212645	1054	0		USA: Colorado	Watershed	Soil	3300030905
		ND_212771	1045	0		USA: Colorado	Watershed	Soil	3300030905
		ND_216956	1180	0		USA: Colorado	Watershed	Soil	3300030986
		ND_216965	1069	0		USA: Colorado	Watershed	Soil	3300030986
		ND_216969	990	0		USA: Colorado	Watershed	Soil	3300030986
		ND_217552	1129	4		USA: Colorado	Watershed	Soil	3300030988
		ND_217621	979	0		USA: Colorado	Watershed	Soil	3300030988
		ND_218187	1130	0		USA: Colorado	Watershed	Soil	3300030989
		ND_218194	970	0		USA: Colorado	Watershed	Soil	3300030989
		ND_218233	1207	3		USA: Colorado	Watershed	Soil	3300030989
	*	ND_218293	1025	0		USA: Colorado	Watershed	Soil	3300030989
		ND_218300	979	0		USA: Colorado	Watershed	Soil	3300030989
		ND_218302	1092	0		USA: Colorado	Watershed	Soil	3300030989
		ND_218309	1105	0		USA: Colorado	Watershed	Soil	3300030989
		ND_218328	965	0		USA: Colorado	Watershed	Soil	3300030989
		ND_218875	1164	0		USA: Colorado	Watershed	Soil	3300030990
		ND_218885	1069	0		USA: Colorado	Watershed	Soil	3300030990
		ND_218914	965	0		USA: Colorado	Watershed	Soil	3300030990
		ND_218918	979	0		USA: Colorado	Watershed	Soil	3300030990
		ND_219354	1249	0		USA: Colorado	Watershed	Soil	3300030993
		ND_219381	1179	0		USA: Colorado	Watershed	Soil	3300030993
		ND_219445	965	0		USA: Colorado	Watershed	Soil	3300030993
		ND_219503	1038	4		USA: Colorado	Watershed	Soil	3300030993
		ND_221769	1249	0		USA: Colorado	Watershed	Soil	3300031058
		ND_221813	1057	0		USA: Colorado	Watershed	Soil	3300031058
		ND_221830	1207	3		USA: Colorado	Watershed	Soil	3300031058
		ND_221849	1099	0		USA: Colorado	Watershed	Soil	3300031058
		ND_221862	1069	0		USA: Colorado	Watershed	Soil	3300031058
		ND_222020	1045	0		USA: Colorado	Watershed	Soil	3300031058
		ND_222054	1018	0		USA: Colorado	Watershed	Soil	3300031058
		ND_222083	981	0		USA: Colorado	Watershed	Soil	3300031058
		ND_224029	1179	0		USA: Colorado	Watershed	Soil	3300031082
		ND_224048	1107	0		USA: Colorado	Watershed	Soil	3300031082
		ND_224071	990	0		USA: Colorado	Watershed	Soil	3300031082
		ND_224282	904	0		USA: Colorado	Watershed	Soil	3300031082
		ND_224909	1211	7		USA: Colorado	Watershed	Soil	3300031091
		ND_224955	1035	0		USA: Colorado	Watershed	Soil	3300031091
		ND_224963	1095	4		USA: Colorado	Watershed	Soil	3300031091
	*	ND_225397	1113	0		USA: Colorado	Watershed	Soil	3300031092
		ND_225399	1249	0		USA: Colorado	Watershed	Soil	3300031092
		ND_225400	1094	0		USA: Colorado	Watershed	Soil	3300031092
		ND_225409	1054	0		USA: Colorado	Watershed	Soil	3300031092
		ND_225446	1033	7		USA: Colorado	Watershed	Soil	3300031092
		ND_226049	1123	0		USA: Colorado	Watershed	Soil	3300031093
		ND_226266	965	0		USA: Colorado	Watershed	Soil	3300031093
	*	ND_226297	1019	0		USA: Colorado	Watershed	Soil	3300031093
		ND_227379	1179	0		USA: Colorado	Watershed	Soil	3300031094
		ND_227422	1126	4		USA: Colorado	Watershed	Soil	3300031094
		ND_227498	1037	0		USA: Colorado	Watershed	Soil	3300031094
		ND_228256	965	0		USA: Colorado	Watershed	Soil	3300031095
		ND_228608	1179	0		USA: Colorado	Watershed	Soil	3300031096
		ND_228635	1126	4		USA: Colorado	Watershed	Soil	3300031096
		ND_228643	1087	4		USA: Colorado	Watershed	Soil	3300031096
		ND_229502	1179	0		USA: Colorado	Watershed	Soil	3300031098
		ND_229511	1107	0		USA: Colorado	Watershed	Soil	3300031098
		ND_229759	1119	0		USA: Colorado	Watershed	Soil	3300031099
		ND_229804	1170	0		USA: Colorado	Watershed	Soil	3300031099
	*	ND_229827	1114	0		USA: Colorado	Watershed	Soil	3300031099
		ND_229853	1028	0		USA: Colorado	Watershed	Soil	3300031099
		ND_229971	965	0		USA: Colorado	Watershed	Soil	3300031099
		ND_229997	1009	0		USA: Colorado	Watershed	Soil	3300031099
		ND_230022	1045	0		USA: Colorado	Watershed	Soil	3300031099
		ND_231730	1224	0		USA: Colorado	Watershed	Soil	3300031114
		ND_231803	970	0		USA: Colorado	Watershed	Soil	3300031114
		ND_231806	978	0		USA: Colorado	Watershed	Soil	3300031114
		ND_231814	1045	0		USA: Colorado	Watershed	Soil	3300031114
		ND_231823	999	0		USA: Colorado	Watershed	Soil	3300031114
		ND_231829	965	0		USA: Colorado	Watershed	Soil	3300031114
		ND_232565	1099	0		USA: Colorado	Watershed	Soil	3300031123
		ND_232658	1064	0		USA: Colorado	Watershed	Soil	3300031123
		ND_233455	990	0		USA: Colorado	Watershed	Soil	3300031124
		ND_233487	965	0		USA: Colorado	Watershed	Soil	3300031124
		ND_233916	1126	4		USA: Colorado	Watershed	Soil	3300031125
		ND_234779	1179	0		USA: Colorado	Watershed	Soil	3300031421
		ND_234798	1049	0		USA: Colorado	Watershed	Soil	3300031421
		ND_234839	1000	0		USA: Colorado	Watershed	Soil	3300031421
		ND_235190	1197	3		USA: Colorado	Watershed	Soil	3300031422
		ND_235220	1009	0		USA: Colorado	Watershed	Soil	3300031422
		ND_235223	999	0		USA: Colorado	Watershed	Soil	3300031422
		ND_235600	1069	0		USA: Colorado	Watershed	Soil	3300031424
		ND_235606	965	0		USA: Colorado	Watershed	Soil	3300031424
		ND_235614	965	0		USA: Colorado	Watershed	Soil	3300031424
		ND_246734	1126	4		USA: Colorado	Watershed	Soil	3300034447
		ND_246752	965	0		USA: Colorado	Watershed	Soil	3300034447
		ND_247621	947	0		USA: West Virginia	Arable land	Soil	3300034480
		ND_248876	1009	0		USA: Colorado	Watershed	Soil	3300034644
		ND_252517	1057	6		USA: West Virginia	Arable land	Soil	3300034659
		ND_252658	944	5		USA: West Virginia	Arable land	Soil	3300034659
		ND_253608	1120	0		USA: West Virginia	Arable land	Soil	3300034660
		ND_253648	1073	0		USA: West Virginia	Arable land	Soil	3300034660
		ND_253686	1073	0		USA: West Virginia	Arable land	Soil	3300034660
		ND_253738	1055	6		USA: West Virginia	Arable land	Soil	3300034660
		ND_254600	1248	0		USA: West Virginia	Arable land	Soil	3300034661
		ND_254640	1143	0		USA: West Virginia	Arable land	Soil	3300034661
		ND_254991	1100	4		USA: West Virginia	Arable land	Soil	3300034661
		ND_256288	1073	0		USA: West Virginia	Arable land	Soil	3300034662
		ND_256372	986	0		USA: West Virginia	Arable land	Soil	3300034662
		ND_257659	1073	0		USA: West Virginia	Arable land	Soil	3300034663
		ND_259011	1077	4		USA: West Virginia	Arable land	Soil	3300034664
		ND_259184	944	0		USA: West Virginia	Arable land	Soil	3300034664
		ND_259206	998	0		USA: West Virginia	Arable land	Soil	3300034664
		ND_260370	1043	0		USA: West Virginia	Arable land	Soil	3300034665
		ND_261478	1095	0		USA: West Virginia	Arable land	Soil	3300034666
		ND_261479	1077	0		USA: West Virginia	Arable land	Soil	3300034666
		ND_262780	1070	0		USA: West Virginia	Arable land	Soil	3300034667
		ND_262799	1077	0		USA: West Virginia	Arable land	Soil	3300034667
		ND_264089	1134	0		USA: West Virginia	Arable land	Soil	3300034668
		ND_264144	1125	4		USA: West Virginia	Arable land	Soil	3300034668
		ND_264184	1032	0		USA: West Virginia	Arable land	Soil	3300034668
		ND_264279	1042	6		USA: West Virginia	Arable land	Soil	3300034668
		ND_264321	952	0		USA: West Virginia	Arable land	Soil	3300034668
		ND_265459	970	0		USA: West Virginia	Arable land	Soil	3300034669
		ND_266374	1445	3		USA: West Virginia	Arable land	Soil	3300034670
		ND_266605	968	0		USA: West Virginia	Arable land	Soil	3300034670
		ND_266680	984	0		USA: West Virginia	Arable land	Soil	3300034670
		ND_267539	1073	0		USA: West Virginia	Arable land	Soil	3300034671
		ND_267607	986	0		USA: West Virginia	Arable land	Soil	3300034671
		ND_267708	1055	6		USA: West Virginia	Arable land	Soil	3300034671
		ND_267758	946	0		USA: West Virginia	Arable land	Soil	3300034671
	*	ND_271660	1130	0		USA: West Virginia	Arable land	Soil	3300034675
		ND_271686	1076	0		USA: West Virginia	Arable land	Soil	3300034675
		ND_271695	1144	0		USA: West Virginia	Arable land	Soil	3300034675
		ND_271768	1013	6		USA: West Virginia	Arable land	Soil	3300034675
		ND_272800	970	0		USA: West Virginia	Arable land	Soil	3300034676
		ND_272830	1103	0		USA: West Virginia	Arable land	Soil	3300034676
		ND_274461	1067	0		USA: West Virginia	Arable land	Soil	3300034678
		ND_274464	1077	0		USA: West Virginia	Arable land	Soil	3300034678
		ND_275533	1166	0		USA: Colorado	Watershed	Soil	3300034680
		ND_275535	1207	3		USA: Colorado	Watershed	Soil	3300034680
		ND_275536	1126	4		USA: Colorado	Watershed	Soil	3300034680
		ND_275544	965	0		USA: Colorado	Watershed	Soil	3300034680
		ND_275545	1179	0		USA: Colorado	Watershed	Soil	3300034680
	*	ND_275546	1035	0		USA: Colorado	Watershed	Soil	3300034680
		ND_275677	1207	3		USA: Colorado	Watershed	Soil	3300034681
		ND_275696	965	0		USA: Colorado	Watershed	Soil	3300034681
		ND_276215	1180	0		USA: Colorado	Watershed	Soil	3300035021
		ND_276235	1126	4		USA: Colorado	Watershed	Soil	3300035021
		ND_276259	965	0		USA: Colorado	Watershed	Soil	3300035021
		ND_281659	1065	4		USA: Florida	Arable land	Soil	3300035566
		ND_281711	1057	0		USA: Florida	Arable land	Soil	3300035566
		ND_281726	981	0		USA: Florida	Arable land	Soil	3300035566
	*	ND_281741	982	0		USA: Florida	Arable land	Soil	3300035566
		ND_300315	1102	0		Germany: Weissenstadt	Peatland	Soil	3300004472
		ND_301130	1102	0		Germany: Weissenstadt	Peatland	Soil	3300004503
		ND_301144	1102	0		Germany: Weissenstadt	Peatland	Soil	3300004504
		ND_314371	1007	0		USA: Angelo Coastal Reserve, California	Grassland	Soil	3300010080
		ND_314592	1009	0		USA: Angelo Coastal Reserve, California	Grassland	Soil	3300010085
		ND_314693	969	0		USA: Angelo Coastal Reserve, California	Grassland	Soil	3300010086
		ND_314782	1144	0		USA: Angelo Coastal Reserve, California	Grassland	Soil	3300010088
		ND_314808	945	0		USA: Angelo Coastal Reserve, California	Grassland	Soil	3300010089
		ND_315069	1009	0		USA: Angelo Coastal Reserve, California	Grassland	Soil	3300010093
		ND_315390	1075	4		USA: Angelo Coastal Reserve, California	Grassland	Soil	3300010098
		ND_315971	1075	0		USA: Angelo Coastal Reserve, California	Grassland	Soil	3300010106
		ND_316051	1111	0		USA: Angelo Coastal Reserve, California	Grassland	Soil	3300010107
		ND_316061	969	0		USA: Angelo Coastal Reserve, California	Grassland	Soil	3300010107
		ND_317128	1115	0		USA: Angelo Coastal Reserve, California	Grassland	Soil	3300010122
		ND_317469	1003	0		USA: Angelo Coastal Reserve, California	Grassland	Soil	3300010126
		ND_317723	969	0		USA: Angelo Coastal Reserve, California	Grassland	Soil	3300010130
	*	ND_317989	1081	4		USA: Angelo Coastal Reserve, California	Grassland	Soil	3300010134
		ND_318236	969	0		USA: Angelo Coastal Reserve, California	Grassland	Soil	3300010140
		ND_318375	969	0		USA: Angelo Coastal Reserve, California	Grassland	Soil	3300010141
		ND_318419	1003	0		USA: Angelo Coastal Reserve, California	Grassland	Soil	3300010142
		ND_318884	1009	0		USA: Angelo Coastal Reserve, California	Grassland	Soil	3300010905
		ND_319081	1102	0		Germany: Weissenstadt	Peatland	Soil	3300011033
		ND_319344	1102	0		Germany: Weissenstadt	Peatland	Soil	3300011050
		ND_319712	998	0		Germany: Weissenstadt	Peatland	Soil	3300011064
		ND_320146	1102	0		Germany: Weissenstadt	Peatland	Soil	3300011073
		ND_320336	1102	0		Germany: Weissenstadt	Peatland	Soil	3300011076
		ND_320447	1102	0		Germany: Weissenstadt	Peatland	Soil	3300011078
		ND_320744	1102	0		Germany: Weissenstadt	Peatland	Soil	3300011082
		ND_320950	1102	0		Germany: Weissenstadt	Peatland	Soil	3300011084
		ND_321494	1102	0		Germany: Weissenstadt	Peatland	Soil	3300011090
		ND_322247	1009	0		USA: Angelo Coastal Reserve, California	Grassland	Soil	3300012364
		ND_322312	1009	0		USA: Angelo Coastal Reserve, California	Grassland	Soil	3300012371
		ND_322326	1132	0		USA: Angelo Coastal Reserve, California	Grassland	Soil	3300012371
		ND_322425	1075	0		USA: Angelo Coastal Reserve, California	Grassland	Soil	3300012372
		ND_322978	1030	7		USA: Angelo Coastal Reserve, California	Grassland	Soil	3300012376
		ND_322981	1008	0		USA: Angelo Coastal Reserve, California	Grassland	Soil	3300012376
		ND_323060	1009	0		USA: Angelo Coastal Reserve, California	Grassland	Soil	3300012377
		ND_323106	1115	0		USA: Angelo Coastal Reserve, California	Grassland	Soil	3300012377
		ND_323289	969	0		USA: Angelo Coastal Reserve, California	Grassland	Soil	3300012379
		ND_323368	905	0		USA: Angelo Coastal Reserve, California	Grassland	Soil	3300012380
	*	ND_323589	1013	0		USA: Angelo Coastal Reserve, California	Grassland	Soil	3300012382
		ND_323644	988	0		USA: Angelo Coastal Reserve, California	Grassland	Soil	3300012382
		ND_323839	999	0		USA: Angelo Coastal Reserve, California	Grassland	Soil	3300012384
		ND_323940	1009	0		USA: Angelo Coastal Reserve, California	Grassland	Soil	3300012385
		ND_324943	1009	0		USA: Angelo Coastal Reserve, California	Grassland	Soil	3300012395
		ND_325250	1115	0		USA: Angelo Coastal Reserve, California	Grassland	Soil	3300012398
		ND_325276	1009	0		USA: Angelo Coastal Reserve, California	Grassland	Soil	3300012398
		ND_325368	969	0		USA: Angelo Coastal Reserve, California	Grassland	Soil	3300012399
		ND_325400	1009	0		USA: Angelo Coastal Reserve, California	Grassland	Soil	3300012400
		ND_325896	1007	0		USA: Angelo Coastal Reserve, California	Grassland	Soil	3300012404
		ND_326180	1003	0		USA: Angelo Coastal Reserve, California	Grassland	Soil	3300012407
		ND_326310	1009	0		USA: Angelo Coastal Reserve, California	Grassland	Soil	3300012409
		ND_364979	964	0		USA: Harvard Forest LTER, Petersham, MA	Forest	Soil	3300004140
		ND_369576	1126	0		USA: Massachusetts	Forest	Soil	3300022726
		ND_406490	1126	0		Harvard Forest LTER, Petersham, MA, USA	Forest	Soil	3300002659
	*The sequences employed for the phylogenetic analysis with the sets of 40 large duamitovirus-like viruses.
	¶Identifier of study information and sequenceing library
