# Supplementary material for: Structurally distinct mitoviruses: are they an ancestral lineage of the Mitoviridae exclusive to arbuscular mycorrhizal fungi (Glomeromycotina)?
Source: mBio. 2023 May 10;14(4):e00240-23. doi: 10.1128/mbio.00240-23 (PMC10470734; doi:10.1128/mbio.00240-23)
Supplement: Dataset S3 — Metadata of viruses similar to the 105 species in RVMT. [file mbio.00240-23-s0009.xlsx]

## Sheet: S3
	Dataset S3. Metadata of top 20 RNA viruses that showed similarities to the 105 reference species (excluding large duamitoviruses) in the RVMT database§.
	Blast query				Hit RVMT data
	Label	Genus	Host phylum/kingdom		Sequence ID	E-value	Geographic Location	Ecosystem	Sample	IMG Genome ID¶
	Agbi1	Unuamitovirus	Basidiomycota		ND_277062	0	USA: Colorado	Watershed	Soil	3300035098
	Agbi1	Unuamitovirus	Basidiomycota		ND_207966	0	France: Champenoux	Forest	Soil	3300030841
	Agbi1	Unuamitovirus	Basidiomycota		ND_045131	0	USA: Harvard Forest LTER, Petersham, MA	Forest	Soil	3300004116
	Agbi1	Unuamitovirus	Basidiomycota		ND_237692	0	USA: Indiana	Forest	Soil	3300031663
	Agbi1	Unuamitovirus	Basidiomycota		ND_249909	0	USA: Alaska	Peatland	Soil	3300034652
	Agbi1	Unuamitovirus	Basidiomycota		ND_214818	0	Norway: Oslo	Forest	Litter	3300030941
	Agbi1	Unuamitovirus	Basidiomycota		ND_205865	0	Norway: Oslo	Forest	Litter	3300030812
	Agbi1	Unuamitovirus	Basidiomycota		ND_418086	0	Norway: Oslo	Forest	Litter	3300030761
	Agbi1	Unuamitovirus	Basidiomycota		ND_187242	0	Czech Republic: South Bohemian Region	Forest	Litter	3300023675
	Agbi1	Unuamitovirus	Basidiomycota		ND_187173	0	Czech Republic: South Bohemian Region	Forest	Litter	3300023673
	Agbi1	Unuamitovirus	Basidiomycota		ND_239210	0	Czech Republic: South Bohemian Region	Forest	Litter	3300031870
	Agbi1	Unuamitovirus	Basidiomycota		ND_238607	0	Czech Republic: South Bohemian Region	Forest	Litter	3300031826
	Agbi1	Unuamitovirus	Basidiomycota		ND_209860	0	Norway: Oslo	Forest	Soil	3300030877
	Agbi1	Unuamitovirus	Basidiomycota		ND_127956	0	USA: East River, Colorado	Aquifer	Soil	3300019257
	Agbi1	Unuamitovirus	Basidiomycota		ND_259341	0	USA: West Virginia	Arable land	Soil	3300034664
	Agbi1	Unuamitovirus	Basidiomycota		ND_238836	0	Czech Republic: South Bohemian Region	Forest	Soil	3300031866
	Agbi1	Unuamitovirus	Basidiomycota		ND_210170	0	Norway: Oslo	Forest	Soil	3300030884
	Agbi1	Unuamitovirus	Basidiomycota		ND_207431	0	Norway: Oslo	Forest	Soil	3300030832
	Agbi1	Unuamitovirus	Basidiomycota		ND_221454	0	Norway: Oslo	Forest	Soil	3300031044
	Alal1	Duamitovirus	Ascomycota		ND_276297	0	USA: Colorado	Watershed	Soil	3300035021
	Alal1	Duamitovirus	Ascomycota		ND_248869	0	USA: Colorado	Watershed	Soil	3300034644
	Alal1	Duamitovirus	Ascomycota		ND_136886	0	USA: Michigan	Arable land	Soil	3300020070
	Alal1	Duamitovirus	Ascomycota		ND_137684	0	USA: Michigan	Arable land	Soil	3300020075
	Alal1	Duamitovirus	Ascomycota		ND_324303	0	USA: Angelo Coastal Reserve, California	Grassland	Soil	3300012388
	Alal1	Duamitovirus	Ascomycota		ND_325248	0	USA: Angelo Coastal Reserve, California	Grassland	Soil	3300012398
	Alal1	Duamitovirus	Ascomycota		ND_315353	0	USA: Angelo Coastal Reserve, California	Grassland	Soil	3300010098
	Alal1	Duamitovirus	Ascomycota		ND_318412	0	USA: Angelo Coastal Reserve, California	Grassland	Soil	3300010142
	Alal1	Duamitovirus	Ascomycota		ND_155770	0	USA: Oregon	Estuarine ecosystem	Sediment	3300021853
	Alal1	Duamitovirus	Ascomycota		ND_051843	0	Kellogg Biological Station, Michigan, USA	Arable land	Soil	3300004800
	Alar1	Unuamitovirus	Ascomycota		ND_242266	0	USA: Michigan	Arable land	Leaf	3300032592
	Alar1	Unuamitovirus	Ascomycota		ND_205744	0	USA: California	Grassland	Litter	3300030810
	Albr1	Unuamitovirus	Ascomycota		ND_142244	0	USA: Michigan	Arable land	Soil	3300020081
	Albr1	Unuamitovirus	Ascomycota		ND_430440	0	USA: Michigan	Arable land	Leaf	3300032502
	Albr1	Unuamitovirus	Ascomycota		ND_241462	0	USA: Michigan	Arable land	Leaf	3300032490
	Albr1	Unuamitovirus	Ascomycota		ND_241463	0	USA: Michigan	Arable land	Leaf	3300032490
	Albr1	Unuamitovirus	Ascomycota		ND_242057	0	USA: Michigan	Arable land	Leaf	3300032550
	Albr1	Unuamitovirus	Ascomycota		ND_365417	0	USA: Michigan	Arable land	Leaf	3300032913
	Albr1	Unuamitovirus	Ascomycota		ND_245800	0	USA: Michigan	Arable land	Leaf	3300033538
	Albr1	Unuamitovirus	Ascomycota		ND_432002	0	USA: Michigan	Arable land	Leaf	3300032976
	Albr1	Unuamitovirus	Ascomycota		ND_235939	0	USA: California	Grassland	Litter	3300031457
	Albr1	Unuamitovirus	Ascomycota		ND_220883	0	USA: California	Grassland	Litter	3300031026
	Albr1	Unuamitovirus	Ascomycota		ND_205632	0	USA: California	Grassland	Litter	3300030808
	Albr1	Unuamitovirus	Ascomycota		ND_205245	0	USA: California	Grassland	Litter	3300030795
	Albr1	Unuamitovirus	Ascomycota		ND_231464	0	USA: California	Grassland	Litter	3300031106
	Albr1	Unuamitovirus	Ascomycota		ND_210548	0	USA: California	Grassland	Litter	3300030890
	Albr1	Unuamitovirus	Ascomycota		ND_236315	0	USA: California	Grassland	Litter	3300031501
	Albr1	Unuamitovirus	Ascomycota		ND_221008	0	USA: California	Grassland	Litter	3300031033
	Albr1	Unuamitovirus	Ascomycota		ND_205089	0	USA: California	Grassland	Litter	3300030791
	Azfi1	Duamitovirus	Plant		ND_207150	1e-62	USA: Colorado	Watershed	Soil	3300030830
	Azfi1	Duamitovirus	Plant		ND_233543	6e-62	USA: Colorado	Watershed	Soil	3300031124
	Azfi1	Duamitovirus	Plant		ND_211223	1e-61	USA: Colorado	Watershed	Soil	3300030902
	Azfi1	Duamitovirus	Plant		ND_206684	1e-61	USA: Colorado	Watershed	Soil	3300030829
	Azfi1	Duamitovirus	Plant		ND_159328	2e-61	USA: East River, Colorado	Aquifer	Sediment	3300021951
	Azfi1	Duamitovirus	Plant		ND_124821	1e-60	USA: East River, Colorado	Aquifer	Soil	3300019244
	Azfi1	Duamitovirus	Plant		ND_124793	7e-59	USA: East River, Colorado	Aquifer	Soil	3300019244
	Azfi1	Duamitovirus	Plant		ND_120810	3e-58	USA: East River, Colorado	Aquifer	Soil	3300019212
	Azfi1	Duamitovirus	Plant		ND_125564	3e-58	USA: East River, Colorado	Aquifer	Soil	3300019248
	Azfi1	Duamitovirus	Plant		ND_122476	5e-57	USA: East River, Colorado	Aquifer	Soil	3300019232
	Azfi1	Duamitovirus	Plant		ND_120656	2e-56	USA: East River, Colorado	Aquifer	Soil	3300019212
	Azfi1	Duamitovirus	Plant		ND_122440	2e-56	USA: East River, Colorado	Aquifer	Soil	3300019232
	Azfi1	Duamitovirus	Plant		ND_122449	2e-56	USA: East River, Colorado	Aquifer	Soil	3300019232
	Azfi1	Duamitovirus	Plant		ND_121615	3e-56	USA: East River, Colorado	Aquifer	Soil	3300019229
	Bevu1	Duamitovirus	Plant		ND_162305	0	USA: Georgia	Freshwater	Water	3300022154
	Bevu1	Duamitovirus	Plant		ND_242048	0	USA: Michigan	Arable land	Leaf	3300032548
	Bevu1	Duamitovirus	Plant		ND_242224	0	USA: Michigan	Arable land	Leaf	3300032591
	Bevu1	Duamitovirus	Plant		ND_209809	0	Norway: Oslo	Forest	Litter	3300030876
	Bevu1	Duamitovirus	Plant		ND_432506	0	Norway: Oslo	Forest	Litter	3300030835
	Bevu1	Duamitovirus	Plant		ND_209438	0	Norway: Oslo	Forest	Soil	3300030863
	Bevu1	Duamitovirus	Plant		ND_118436	0	Czech Republic: South Bohemian Region	Forest	Soil	3300019176
	Bevu1	Duamitovirus	Plant		ND_411217	0	Norway: Oslo	Forest	Root	3300031591
	Bevu1	Duamitovirus	Plant		ND_369516	0	USA: California	Marine	Water	3300021334
	Bevu1	Duamitovirus	Plant		ND_185066	0	USA: Massachusetts	Forest	Soil	3300022722
	Bevu1	Duamitovirus	Plant		ND_185096	0	USA: Massachusetts	Forest	Soil	3300022722
	Bevu1	Duamitovirus	Plant		ND_185888	0	USA: Massachusetts	Forest	Soil	3300022726
	Bevu1	Duamitovirus	Plant		ND_179674	0	USA: Massachusetts	Forest	Soil	3300022531
	Bevu1	Duamitovirus	Plant		ND_186658	1e-179	Czech Republic: South Bohemian Region	Forest	Root	3300023558
	Bevu1	Duamitovirus	Plant		ND_413632	2e-179	Czech Republic: South Bohemian Region	Forest	Soil	3300032119
	Bevu1	Duamitovirus	Plant		ND_186236	6e-177	Czech Republic: South Bohemian Region	Forest	Soil	3300023536
	Bevu1	Duamitovirus	Plant		ND_237562	1e-171	Norway: Oslo	Forest	Root	3300031615
	Boci1	Duamitovirus	Ascomycota		ND_096758	0	USA: Alaska	Forest	Soil	3300010866
	Boci1	Duamitovirus	Ascomycota		ND_096365	0	USA: Alaska	Forest	Soil	3300010864
	Boci1	Duamitovirus	Ascomycota		ND_242253	0	USA: Michigan	Arable land	Leaf	3300032592
	Boci1	Duamitovirus	Ascomycota		ND_092539	0	Southern Great Plains ARM Site, Oklahoma	Forest	Soil	3300010152
	Boci1	Duamitovirus	Ascomycota		ND_266857	0	USA: West Virginia	Arable land	Soil	3300034670
	Boci1	Duamitovirus	Ascomycota		ND_246120	3e-120	USA: Michigan	Arable land	Leaf	3300033543
	Boci1	Duamitovirus	Ascomycota		ND_033570	9e-120	Hopland, California, USA	Arable land	Litter	3300003289
	Boci1	Duamitovirus	Ascomycota		ND_037233	1e-119	Hopland, California, USA	Grassland	Soil	3300003572
	Boci1	Duamitovirus	Ascomycota		ND_039404	2e-119	Hopland, California, USA	Grassland	Soil	3300003577
	Boci1	Duamitovirus	Ascomycota		ND_032614	3e-119	Hopland, California, USA	Arable land	Litter	3300003159
	Boci1	Duamitovirus	Ascomycota		ND_032804	4e-119	Hopland, California, USA	Arable land	Litter	3300003162
	Boci1	Duamitovirus	Ascomycota		ND_245997	4e-117	USA: Michigan	Arable land	Leaf	3300033542
	Boci1	Duamitovirus	Ascomycota		ND_140094	9e-116	USA: Michigan	Arable land	Soil	3300020078
	Boci1	Duamitovirus	Ascomycota		ND_242659	2e-115	USA: Michigan	Arable land	Leaf	3300032625
	Boci1	Duamitovirus	Ascomycota		ND_204397	3e-114	USA: California	Grassland	Litter	3300030769
	Boci3	Duamitovirus	Ascomycota		ND_039254	0	Hopland, California, USA	Grassland	Soil	3300003577
	Boci3	Duamitovirus	Ascomycota		ND_246764	0	USA: Colorado	Watershed	Soil	3300034447
	Boci3	Duamitovirus	Ascomycota		ND_224482	0	USA: Colorado	Watershed	Soil	3300031082
	Boci3	Duamitovirus	Ascomycota		ND_322504	0	USA: Angelo Coastal Reserve, California	Grassland	Soil	3300012372
	Boci3	Duamitovirus	Ascomycota		ND_323856	0	USA: Angelo Coastal Reserve, California	Grassland	Soil	3300012384
	Boci3	Duamitovirus	Ascomycota		ND_302485	0	Germany: Weissenstadt	Peatland	Soil	3300004609
	Boci3	Duamitovirus	Ascomycota		ND_241752	0	USA: Michigan	Arable land	Leaf	3300032514
	Boci3	Duamitovirus	Ascomycota		ND_427371	0	USA: California	Grassland	Litter	3300030821
	Boci3	Duamitovirus	Ascomycota		ND_223678	0	USA: California	Grassland	Litter	3300031080
	Boci3	Duamitovirus	Ascomycota		ND_406391	0	USA: California	Grassland	Litter	3300030892
	Boci3	Duamitovirus	Ascomycota		ND_210624	0	USA: California	Grassland	Litter	3300030891
	Boci3	Duamitovirus	Ascomycota		ND_414394	0	USA: California	Grassland	Litter	3300030983
	Boci3	Duamitovirus	Ascomycota		ND_430938	0	USA: California	Grassland	Litter	3300031068
	Boci3	Duamitovirus	Ascomycota		ND_272985	0	USA: West Virginia	Arable land	Soil	3300034676
	Boci3	Duamitovirus	Ascomycota		ND_261658	0	USA: West Virginia	Arable land	Soil	3300034666
	Boci3	Duamitovirus	Ascomycota		ND_196134	0	USA: California	Desert	Soil	3300029649
	Bodo1	Duamitovirus	Ascomycota		ND_432393	6e-133	USA: Michigan	Arable land	Leaf	3300032589
	Bodo1	Duamitovirus	Ascomycota		ND_409997	9e-133	USA: Michigan	Arable land	Leaf	3300032514
	Bodo1	Duamitovirus	Ascomycota		ND_241688	2e-124	USA: Michigan	Arable land	Leaf	3300032514
	Bodo1	Duamitovirus	Ascomycota		ND_407387	8e-124	USA: Michigan	Arable land	Leaf	3300032697
	Bodo1	Duamitovirus	Ascomycota		ND_415475	8e-124	USA: Michigan	Arable land	Leaf	3300032466
	Bodo1	Duamitovirus	Ascomycota		ND_216449	3e-123	Norway: Oslo	Forest	Litter	3300030976
	Bodo1	Duamitovirus	Ascomycota		ND_096746	3e-122	USA: Alaska	Forest	Soil	3300010866
	Bodo1	Duamitovirus	Ascomycota		ND_226517	2e-119	USA: Colorado	Watershed	Soil	3300031093
	Bodo1	Duamitovirus	Ascomycota		ND_127030	2e-119	USA: East River, Colorado	Aquifer	Sediment	3300019254
	Bodo1	Duamitovirus	Ascomycota		ND_185512	8e-119	USA: Massachusetts	Forest	Soil	3300022724
	Busp1	Duamitovirus	Ascomycota		ND_245620	2e-171	USA: Michigan	Arable land	Leaf	3300033536
	Busp1	Duamitovirus	Ascomycota		ND_097537	6e-112	USA: Alaska	Forest	Soil	3300010876
	Busp1	Duamitovirus	Ascomycota		ND_140136	3e-104	USA: Michigan	Arable land	Soil	3300020078
	Busp1	Duamitovirus	Ascomycota		ND_144355	5e-104	USA: Michigan	Arable land	Soil	3300020610
	Busp1	Duamitovirus	Ascomycota		ND_178057	5e-104	USA: Massachusetts	Forest	Soil	3300022525
	Busp1	Duamitovirus	Ascomycota		ND_269202	5e-104	USA: West Virginia	Arable land	Soil	3300034672
	Busp1	Duamitovirus	Ascomycota		ND_181204	6e-104	USA: Massachusetts	Forest	Soil	3300022708
	Busp1	Duamitovirus	Ascomycota		ND_182834	1e-103	USA: Massachusetts	Forest	Soil	3300022715
	Busp1	Duamitovirus	Ascomycota		ND_259455	7e-103	USA: West Virginia	Arable land	Soil	3300034664
	Busp1	Duamitovirus	Ascomycota		ND_135420	8e-103	USA: Michigan	Arable land	Soil	3300020069
	Busp1	Duamitovirus	Ascomycota		ND_138074	4e-102	USA: Michigan	Arable land	Soil	3300020075
	Busp1	Duamitovirus	Ascomycota		ND_121534	6e-102	USA: East River, Colorado	Aquifer	Soil	3300019228
	Busp1	Duamitovirus	Ascomycota		ND_141585	7e-102	USA: Michigan	Arable land	Soil	3300020080
	Busp1	Duamitovirus	Ascomycota		ND_172945	8e-102	USA: Michigan	Arable land	Soil	3300022467
	Busp1	Duamitovirus	Ascomycota		ND_252810	8e-102	USA: West Virginia	Arable land	Soil	3300034659
	Busp1	Duamitovirus	Ascomycota		ND_264481	2e-101	USA: West Virginia	Arable land	Soil	3300034668
	Busp1	Duamitovirus	Ascomycota		ND_225587	5e-101	USA: Colorado	Watershed	Soil	3300031092
	Casa1	Duamitovirus	Plant		ND_147322	4e-135	USA: California	Forest	Soil	3300021286
	Cesp-A	Triamitovirus	Basidiomycota		ND_217062	6e-97	USA: Colorado	Watershed	Soil	3300030986
	Cesp-A	Triamitovirus	Basidiomycota		ND_226304	7e-96	USA: Colorado	Watershed	Soil	3300031093
	Cesp-A	Triamitovirus	Basidiomycota		ND_218948	2e-94	USA: Colorado	Watershed	Soil	3300030990
	Chqu1	Duamitovirus	Plant		ND_369625	0	USA: Oregon	Freshwater	Water	3300024487
	Chqu1	Duamitovirus	Plant		ND_369608	1e-172	USA: Oregon	Freshwater	Water	3300024480
	Chqu1	Duamitovirus	Plant		ND_094673	2e-140	USA: Alaska	Forest	Soil	3300010854
	Chqu1	Duamitovirus	Plant		ND_096160	1e-138	USA: Alaska	Forest	Soil	3300010862
	Chqu1	Duamitovirus	Plant		ND_237819	1e-137	Norway: Oslo	Forest	Root	3300031667
	Chqu1	Duamitovirus	Plant		ND_096817	5e-137	USA: Alaska	Forest	Soil	3300010867
	Clod1	Duamitovirus	Basidiomycota		ND_231904	0	USA: Colorado	Watershed	Soil	3300031114
	Clod1	Duamitovirus	Basidiomycota		ND_184974	0	USA: Massachusetts	Forest	Litter	3300022722
	Clod1	Duamitovirus	Basidiomycota		ND_185802	0	USA: Massachusetts	Forest	Litter	3300022726
	Clod1	Duamitovirus	Basidiomycota		ND_185421	0	USA: Massachusetts	Forest	Litter	3300022724
	Clod1	Duamitovirus	Basidiomycota		ND_175189	0	USA: Massachusetts	Forest	Litter	3300022506
	Clod1	Duamitovirus	Basidiomycota		ND_179590	0	USA: Massachusetts	Forest	Litter	3300022531
	Clod1	Duamitovirus	Basidiomycota		ND_178267	0	USA: Massachusetts	Forest	Litter	3300022527
	Clod1	Duamitovirus	Basidiomycota		ND_138560	5e-170	USA: Michigan	Arable land	Soil	3300020076
	Clod1	Duamitovirus	Basidiomycota		ND_183151	1e-164	USA: Massachusetts	Forest	Litter	3300022716
	Clod1	Duamitovirus	Basidiomycota		ND_213970	3e-164	USA: California	Grassland	Litter	3300030928
	Clod1	Duamitovirus	Basidiomycota		ND_031709	5e-161	USA: Harvard Forest LTER, Petersham, MA	Forest	Soil	3300002653
	Clod1	Duamitovirus	Basidiomycota		ND_052998	8e-161	Kellogg Biological Station, Michigan, USA	Arable land	Root	3300004801
	Clod1	Duamitovirus	Basidiomycota		ND_035153	3e-160	USA: Harvard Forest LTER, Petersham, MA	Forest	Soil	3300003551
	Clod1	Duamitovirus	Basidiomycota		ND_410506	3e-160	USA: Harvard Forest LTER, Petersham, MA	Forest	Soil	3300004137
	Clod1	Duamitovirus	Basidiomycota		ND_425363	6e-160	USA: Harvard Forest LTER, Petersham, MA	Forest	Soil	3300002657
	Clod1	Duamitovirus	Basidiomycota		ND_031944	1e-159	USA: Harvard Forest LTER, Petersham, MA	Forest	Soil	3300002663
	Crpa1	Duamitovirus	Ascomycota		ND_238985	9e-174	Czech Republic: South Bohemian Region	Forest	Litter	3300031868
	Crpa1	Duamitovirus	Ascomycota		ND_117657	2e-173	Czech Republic: South Bohemian Region	Forest	Litter	3300019159
	Crpa1	Duamitovirus	Ascomycota		ND_429455	2e-173	Czech Republic: South Bohemian Region	Forest	Litter	3300031955
	Crpa1	Duamitovirus	Ascomycota		ND_137050	3e-172	USA: Michigan	Arable land	Soil	3300020070
	Crpa1	Duamitovirus	Ascomycota		ND_141402	2e-170	USA: Michigan	Arable land	Soil	3300020080
	Crpa1	Duamitovirus	Ascomycota		ND_132743	5e-158	USA: East River, Colorado	Aquifer	Sediment	3300019279
	Crpa1	Duamitovirus	Ascomycota		ND_275057	8e-155	USA: West Virginia	Arable land	Soil	3300034678
	Crpa1	Duamitovirus	Ascomycota		ND_143504	3e-137	USA: Michigan	Arable land	Soil	3300020082
	Crpa1	Duamitovirus	Ascomycota		ND_262007	3e-134	USA: West Virginia	Arable land	Soil	3300034666
	Crpa1	Duamitovirus	Ascomycota		ND_273004	5e-100	USA: West Virginia	Arable land	Soil	3300034676
	Crpa1	Duamitovirus	Ascomycota		ND_172968	1e-93	USA: Michigan	Arable land	Soil	3300022467
	Crpa1	Duamitovirus	Ascomycota		ND_221452	2e-93	Norway: Oslo	Forest	Soil	3300031044
	Crpa1	Duamitovirus	Ascomycota		ND_183216	8e-93	USA: Massachusetts	Forest	Soil	3300022716
	Crpa1	Duamitovirus	Ascomycota		ND_037330	3e-91	Hopland, California, USA	Grassland	Soil	3300003572
	Crpa1	Duamitovirus	Ascomycota		ND_039696	4e-91	Hopland, California, USA	Grassland	Soil	3300003579
	Crpa1	Duamitovirus	Ascomycota		ND_051606	1e-90	Kellogg Biological Station, Michigan, USA	Arable land	Soil	3300004800
	Crri1	Unuamitovirus	Basidiomycota		ND_244195	0	USA: Michigan	Arable land	Leaf	3300032824
	Crri1	Unuamitovirus	Basidiomycota		ND_244196	2e-91	USA: Michigan	Arable land	Leaf	3300032824
	Crri1	Unuamitovirus	Basidiomycota		ND_172415	3e-90	USA: Michigan	Arable land	Leaf	3300022465
	Crri1	Unuamitovirus	Basidiomycota		ND_243038	8e-90	USA: Michigan	Arable land	Leaf	3300032699
	Crri1	Unuamitovirus	Basidiomycota		ND_191966	2e-89	New Zealand: Palmerston North, Manawatu-Wanganui	Animal	Rumen	3300024345
	Crri1	Unuamitovirus	Basidiomycota		ND_413554	5e-78	USA: Michigan	Arable land	Leaf	3300032699
	Crri1	Unuamitovirus	Basidiomycota		ND_241321	1e-72	USA: Michigan	Arable land	Leaf	3300032468
	Crri1	Unuamitovirus	Basidiomycota		ND_260826	2e-65	USA: West Virginia	Arable land	Soil	3300034665
	Crri1	Unuamitovirus	Basidiomycota		ND_037433	4e-65	Hopland, California, USA	Grassland	Soil	3300003572
	Crri1	Unuamitovirus	Basidiomycota		ND_134285	4e-65	USA: East River, Colorado	Aquifer	Soil	3300020066
	Crri2	Unuamitovirus	Basidiomycota		ND_241724	1e-135	USA: Michigan	Arable land	Leaf	3300032514
	Crri2	Unuamitovirus	Basidiomycota		ND_141312	2e-117	USA: Michigan	Arable land	Soil	3300020080
	Crri2	Unuamitovirus	Basidiomycota		ND_141930	3e-113	USA: Michigan	Arable land	Soil	3300020081
	Crri2	Unuamitovirus	Basidiomycota		ND_260669	4e-108	USA: West Virginia	Arable land	Soil	3300034665
	Crri2	Unuamitovirus	Basidiomycota		ND_243888	4e-101	USA: Michigan	Arable land	Leaf	3300032760
	Crri2	Unuamitovirus	Basidiomycota		ND_238527	2e-98	Czech Republic: South Bohemian Region	Forest	Litter	3300031817
	Crri2	Unuamitovirus	Basidiomycota		ND_053368	1e-95	Kellogg Biological Station, Michigan, USA	Arable land	Root	3300004801
	Crri2	Unuamitovirus	Basidiomycota		ND_410041	7e-95	USA: Michigan	Arable land	Leaf	3300032761
	Crri2	Unuamitovirus	Basidiomycota		ND_408956	8e-95	USA: Michigan	Arable land	Leaf	3300032468
	Crri2	Unuamitovirus	Basidiomycota		ND_172417	8e-95	USA: Michigan	Arable land	Leaf	3300022465
	Crri3	Unuamitovirus	Basidiomycota		ND_158425	4e-76	USA: Pennsylvania	Freshwater	Water	3300021929
	Crri3	Unuamitovirus	Basidiomycota		ND_173110	5e-72	USA: Michigan	Arable land	Soil	3300022467
	Crri3	Unuamitovirus	Basidiomycota		ND_159595	2e-71	USA: Pennsylvania	Freshwater	Water	3300021967
	Crri3	Unuamitovirus	Basidiomycota		ND_138222	4e-71	USA: Michigan	Arable land	Soil	3300020075
	Crri3	Unuamitovirus	Basidiomycota		ND_225120	3e-69	USA: Colorado	Watershed	Soil	3300031091
	Crri3	Unuamitovirus	Basidiomycota		ND_227672	4e-69	USA: Colorado	Watershed	Soil	3300031094
	Crri3	Unuamitovirus	Basidiomycota		ND_234922	5e-68	USA: Colorado	Watershed	Soil	3300031421
	Crri3	Unuamitovirus	Basidiomycota		ND_247057	1e-67	USA: Colorado	Watershed	Soil	3300034448
	Crri3	Unuamitovirus	Basidiomycota		ND_222278	1e-67	USA: Colorado	Watershed	Soil	3300031058
	Crri3	Unuamitovirus	Basidiomycota		ND_220126	2e-66	USA: Colorado	Watershed	Soil	3300030994
	Crri3	Unuamitovirus	Basidiomycota		ND_245712	1e-63	USA: Michigan	Arable land	Leaf	3300033537
	Crri4	Unuamitovirus	Basidiomycota		ND_072133	3e-68	Milwaukee, Wisconsin, USA	Algae cultivation tank	Water	3300007242
	Crri4	Unuamitovirus	Basidiomycota		ND_258347	4e-68	USA: West Virginia	Arable land	Soil	3300034663
	Dapi1	Duamitovirus	Plant		ND_224310	0	USA: Colorado	Watershed	Soil	3300031082
	Dapi1	Duamitovirus	Plant		ND_133588	0	USA: East River, Colorado	Aquifer	Soil	3300020064
	Dapi1	Duamitovirus	Plant		ND_124535	2e-173	USA: East River, Colorado	Aquifer	Soil	3300019244
	Dapi1	Duamitovirus	Plant		ND_318512	5e-145	USA: Wyoming: Yellowstone National Park	Thermal spring	Soil	3300010170
	Dapi1	Duamitovirus	Plant		ND_303774	1e-142	USA: Wyoming: Yellowstone National Park	Thermal spring	Soil	3300005482
	Dapi1	Duamitovirus	Plant		ND_120724	3e-70	USA: East River, Colorado	Aquifer	Soil	3300019212
	Dapi1	Duamitovirus	Plant		ND_124829	9e-69	USA: East River, Colorado	Aquifer	Soil	3300019244
	Dapi1	Duamitovirus	Plant		ND_128242	3e-68	USA: East River, Colorado	Aquifer	Soil	3300019257
	Dapi1	Duamitovirus	Plant		ND_122549	5e-67	USA: East River, Colorado	Aquifer	Soil	3300019232
	Dapi1	Duamitovirus	Plant		ND_128249	2e-66	USA: East River, Colorado	Aquifer	Soil	3300019257
	Dapi1	Duamitovirus	Plant		ND_133924	4e-62	USA: East River, Colorado	Aquifer	Soil	3300020065
	Dapi1	Duamitovirus	Plant		ND_124735	8e-62	USA: East River, Colorado	Aquifer	Soil	3300019244
	Diru1	Unuamitovirus	Ascomycota		ND_144770	0	USA: Michigan	Arable land	Soil	3300020610
	Diru1	Unuamitovirus	Ascomycota		ND_139438	0	USA: Michigan	Arable land	Soil	3300020077
	Diru1	Unuamitovirus	Ascomycota		ND_268056	0	USA: West Virginia	Arable land	Soil	3300034671
	Diru1	Unuamitovirus	Ascomycota		ND_268072	0	USA: West Virginia	Arable land	Soil	3300034671
	Diru1	Unuamitovirus	Ascomycota		ND_274830	0	USA: West Virginia	Arable land	Soil	3300034678
	Diru1	Unuamitovirus	Ascomycota		ND_266859	0	USA: West Virginia	Arable land	Soil	3300034670
	Diru1	Unuamitovirus	Ascomycota		ND_258216	0	USA: West Virginia	Arable land	Soil	3300034663
	Diru1	Unuamitovirus	Ascomycota		ND_259415	0	USA: West Virginia	Arable land	Soil	3300034664
	Diru1	Unuamitovirus	Ascomycota		ND_253988	0	USA: West Virginia	Arable land	Soil	3300034660
	Diru1	Unuamitovirus	Ascomycota		ND_256822	0	USA: West Virginia	Arable land	Soil	3300034662
	Diru1	Unuamitovirus	Ascomycota		ND_264538	0	USA: West Virginia	Arable land	Soil	3300034668
	Dive2	Duamitovirus	Glomeromycotina		ND_034407	0	Hopland, California, USA	Arable land	Litter	3300003308
	Dive2	Duamitovirus	Glomeromycotina		ND_228257	0	USA: Colorado	Watershed	Soil	3300031095
	Dive2	Duamitovirus	Glomeromycotina		ND_222105	0	USA: Colorado	Watershed	Soil	3300031058
	Dive2	Duamitovirus	Glomeromycotina		ND_122772	0	USA: East River, Colorado	Aquifer	Sediment	3300019233
	Dive2	Duamitovirus	Glomeromycotina		ND_075101	0	USA: Ohio	Arable land	Soil	3300008584
	Dive2	Duamitovirus	Glomeromycotina		ND_120676	0	USA: East River, Colorado	Aquifer	Soil	3300019212
	Dive2	Duamitovirus	Glomeromycotina		ND_121033	0	USA: East River, Colorado	Aquifer	Soil	3300019212
	Dive2	Duamitovirus	Glomeromycotina		ND_269031	0	USA: West Virginia	Arable land	Soil	3300034672
	Dive2	Duamitovirus	Glomeromycotina		ND_272878	0	USA: West Virginia	Arable land	Soil	3300034676
	Dive2	Duamitovirus	Glomeromycotina		ND_272900	0	USA: West Virginia	Arable land	Soil	3300034676
	Dive2	Duamitovirus	Glomeromycotina		ND_273182	0	USA: West Virginia	Arable land	Soil	3300034676
	Dive2	Duamitovirus	Glomeromycotina		ND_257879	0	USA: West Virginia	Arable land	Soil	3300034663
	Dive2	Duamitovirus	Glomeromycotina		ND_257959	0	USA: West Virginia	Arable land	Soil	3300034663
	Dive2	Duamitovirus	Glomeromycotina		ND_260496	0	USA: West Virginia	Arable land	Soil	3300034665
	Dive2	Duamitovirus	Glomeromycotina		ND_252620	0	USA: West Virginia	Arable land	Soil	3300034659
	Dive2	Duamitovirus	Glomeromycotina		ND_253903	0	USA: West Virginia	Arable land	Soil	3300034660
	Dive2	Duamitovirus	Glomeromycotina		ND_050231	0	Kellogg Biological Station, Michigan, USA	Arable land	Root	3300004798
	Dive2	Duamitovirus	Glomeromycotina		ND_050508	0	Kellogg Biological Station, Michigan, USA	Arable land	Root	3300004798
	Enmu1	Unuamitovirus	Zoopagomycota		ND_219029	6e-98	USA: Colorado	Watershed	Soil	3300030990
	Enmu1	Unuamitovirus	Zoopagomycota		ND_033040	8e-94	Hopland, California, USA	Arable land	Litter	3300003162
	Enmu1	Unuamitovirus	Zoopagomycota		ND_132787	2e-93	USA: East River, Colorado	Aquifer	Sediment	3300019279
	Enmu1	Unuamitovirus	Zoopagomycota		ND_243017	6e-88	USA: Michigan	Arable land	Leaf	3300032698
	Enmu1	Unuamitovirus	Zoopagomycota		ND_281791	2e-87	USA: Florida	Arable land	Soil	3300035566
	Enmu1	Unuamitovirus	Zoopagomycota		ND_144648	1e-85	USA: Michigan	Arable land	Soil	3300020610
	Enmu2	Unuamitovirus	Zoopagomycota		ND_037900	0	Hopland, California, USA	Grassland	Soil	3300003573
	Enmu2	Unuamitovirus	Zoopagomycota		ND_039178	0	Hopland, California, USA	Grassland	Soil	3300003576
	Enmu2	Unuamitovirus	Zoopagomycota		ND_038696	0	Hopland, California, USA	Grassland	Soil	3300003575
	Enmu2	Unuamitovirus	Zoopagomycota		ND_038172	0	Hopland, California, USA	Grassland	Soil	3300003574
	Enmu2	Unuamitovirus	Zoopagomycota		ND_036338	0	Hopland, California, USA	Grassland	Soil	3300003569
	Enmu2	Unuamitovirus	Zoopagomycota		ND_039454	0	Hopland, California, USA	Grassland	Soil	3300003577
	Enmu2	Unuamitovirus	Zoopagomycota		ND_034881	0	Hopland, California, USA	Grassland	Soil	3300003544
	Enmu2	Unuamitovirus	Zoopagomycota		ND_040775	0	Hopland, California, USA	Grassland	Soil	3300003692
	Enmu2	Unuamitovirus	Zoopagomycota		ND_033461	0	Hopland, California, USA	Arable land	Litter	3300003163
	Enmu2	Unuamitovirus	Zoopagomycota		ND_041161	0	Hopland, California, USA	Arable land	Litter	3300003693
	Enmu2	Unuamitovirus	Zoopagomycota		ND_034450	0	Hopland, California, USA	Arable land	Litter	3300003308
	Enmu2	Unuamitovirus	Zoopagomycota		ND_033128	0	Hopland, California, USA	Arable land	Litter	3300003162
	Enmu2	Unuamitovirus	Zoopagomycota		ND_042425	0	USA: Hopland, California	Arable land	Soil	3300003840
	Enmu2	Unuamitovirus	Zoopagomycota		ND_098725	0	USA: Stanford, CA	Forest	Soil	3300011333
	Enmu3	Unuamitovirus	Zoopagomycota		ND_033041	2e-88	Hopland, California, USA	Arable land	Litter	3300003162
	Enmu3	Unuamitovirus	Zoopagomycota		ND_118393	3e-85	Czech Republic: South Bohemian Region	Forest	Litter	3300019174
	Enmu3	Unuamitovirus	Zoopagomycota		ND_119667	5e-85	Czech Republic: South Bohemian Region	Forest	Soil	3300019192
	Enmu3	Unuamitovirus	Zoopagomycota		ND_118609	7e-85	Czech Republic: South Bohemian Region	Forest	Soil	3300019179
	Enmu3	Unuamitovirus	Zoopagomycota		ND_118069	8e-85	Czech Republic: South Bohemian Region	Forest	Soil	3300019166
	Enmu3	Unuamitovirus	Zoopagomycota		ND_118586	8e-85	Czech Republic: South Bohemian Region	Forest	Soil	3300019178
	Enmu3	Unuamitovirus	Zoopagomycota		ND_238997	1e-84	Czech Republic: South Bohemian Region	Forest	Litter	3300031868
	Enmu3	Unuamitovirus	Zoopagomycota		ND_118818	1e-84	Czech Republic: South Bohemian Region	Forest	Soil	3300019181
	Enmu3	Unuamitovirus	Zoopagomycota		ND_421255	1e-84	Czech Republic: South Bohemian Region	Forest	Soil	3300032121
	Enmu3	Unuamitovirus	Zoopagomycota		ND_238514	2e-84	Czech Republic: South Bohemian Region	Forest	Litter	3300031817
	Enmu4	Unuamitovirus	Zoopagomycota		ND_097207	0	USA: Alaska	Forest	Soil	3300010869
	Enmu4	Unuamitovirus	Zoopagomycota		ND_032138	0	USA: Harvard Forest LTER, Petersham, MA	Forest	Soil	3300002672
	Enmu4	Unuamitovirus	Zoopagomycota		ND_119739	0	Czech Republic: South Bohemian Region	Forest	Soil	3300019194
	Enmu4	Unuamitovirus	Zoopagomycota		ND_124250	7e-173	USA: Michigan	Peatland	Soil	3300019242
	Enmu5	Unuamitovirus	Zoopagomycota		ND_303936	0	USA: Alaska	Tundra	Soil	3300005640
	Enmu5	Unuamitovirus	Zoopagomycota		ND_210552	6e-158	USA: California	Grassland	Litter	3300030890
	Enmu5	Unuamitovirus	Zoopagomycota		ND_220646	2e-153	USA: California	Grassland	Litter	3300031019
	Enmu5	Unuamitovirus	Zoopagomycota		ND_206451	5e-151	USA: California	Grassland	Litter	3300030827
	Enmu5	Unuamitovirus	Zoopagomycota		ND_415315	6e-150	USA: California	Grassland	Litter	3300031079
	Enmu5	Unuamitovirus	Zoopagomycota		ND_204334	9e-149	USA: California	Grassland	Litter	3300030768
	Enmu5	Unuamitovirus	Zoopagomycota		ND_417291	1e-143	USA: California	Grassland	Litter	3300031026
	Enmu6	Unuamitovirus	Zoopagomycota		ND_244018	0	USA: Michigan	Arable land	Leaf	3300032791
	Enmu6	Unuamitovirus	Zoopagomycota		ND_210429	1e-112	Norway: Oslo	Forest	Soil	3300030888
	Enmu6	Unuamitovirus	Zoopagomycota		ND_299644	1e-104	Elkhorn Slough, Monterey Bay, California, USA	Marine	Microbial mat	3300003307
	Enmu6	Unuamitovirus	Zoopagomycota		ND_118886	5e-104	Czech Republic: South Bohemian Region	Forest	Soil	3300019182
	Enmu6	Unuamitovirus	Zoopagomycota		ND_365354	1e-103	Czech Republic: South Bohemian Region	Forest	Soil	3300032072
	Enmu6	Unuamitovirus	Zoopagomycota		ND_070669	1e-101	Milwaukee, Wisconsin, USA	Algae cultivation tank	Water	3300007237
	Enmu6	Unuamitovirus	Zoopagomycota		ND_117812	2e-101	Czech Republic: South Bohemian Region	Forest	Soil	3300019162
	Enmu6	Unuamitovirus	Zoopagomycota		ND_424997	3e-101	Czech Republic: South Bohemian Region	Forest	Soil	3300031866
	Enmu7	Unuamitovirus	Zoopagomycota		ND_124317	0	USA: Michigan	Peatland	Soil	3300019242
	Enmu7	Unuamitovirus	Zoopagomycota		ND_128963	0	USA: Michigan	Peatland	Soil	3300019260
	Enmu7	Unuamitovirus	Zoopagomycota		ND_129147	0	USA: Michigan	Peatland	Soil	3300019260
	Enmu7	Unuamitovirus	Zoopagomycota		ND_129204	0	USA: Michigan	Peatland	Soil	3300019260
	Enmu7	Unuamitovirus	Zoopagomycota		ND_131825	0	USA: Michigan	Peatland	Soil	3300019270
	Enmu7	Unuamitovirus	Zoopagomycota		ND_131866	0	USA: Michigan	Peatland	Soil	3300019270
	Enmu7	Unuamitovirus	Zoopagomycota		ND_131878	0	USA: Michigan	Peatland	Soil	3300019270
	Enmu7	Unuamitovirus	Zoopagomycota		ND_130631	0	USA: Michigan	Peatland	Soil	3300019268
	Enmu7	Unuamitovirus	Zoopagomycota		ND_136668	0	USA: Michigan	Arable land	Soil	3300020070
	Enmu7	Unuamitovirus	Zoopagomycota		ND_299659	0	Elkhorn Slough, Monterey Bay, California, USA	Marine	Microbial mat	3300003307
	Enmu7	Unuamitovirus	Zoopagomycota		ND_204093	0	Norway: Oslo	Forest	Soil	3300030762
	Enmu7	Unuamitovirus	Zoopagomycota		ND_178068	0	USA: Massachusetts	Forest	Soil	3300022525
	Enmu7	Unuamitovirus	Zoopagomycota		ND_184227	0	USA: Massachusetts	Forest	Soil	3300022720
	Enmu7	Unuamitovirus	Zoopagomycota		ND_221174	0	Norway: Oslo	Forest	Soil	3300031040
	Enmu7	Unuamitovirus	Zoopagomycota		ND_070331	0	Milwaukee, Wisconsin, USA	Algae cultivation tank	Water	3300007235
	Enmu7	Unuamitovirus	Zoopagomycota		ND_071772	0	Milwaukee, Wisconsin, USA	Algae cultivation tank	Water	3300007241
	Enmu7	Unuamitovirus	Zoopagomycota		ND_070869	0	Milwaukee, Wisconsin, USA	Algae cultivation tank	Water	3300007239
	Enmu7	Unuamitovirus	Zoopagomycota		ND_071183	0	Milwaukee, Wisconsin, USA	Algae cultivation tank	Water	3300007240
	Enmu8	Unuamitovirus	Zoopagomycota		ND_159798	0	USA: Pennsylvania	Freshwater	Water	3300021967
	Enmu8	Unuamitovirus	Zoopagomycota		ND_131312	0	USA: East River, Colorado	Aquifer	Sediment	3300019269
	Enmu8	Unuamitovirus	Zoopagomycota		ND_182582	0	USA: Massachusetts	Forest	Soil	3300022714
	Enmu8	Unuamitovirus	Zoopagomycota		ND_252842	0	USA: West Virginia	Arable land	Soil	3300034659
	Enmu8	Unuamitovirus	Zoopagomycota		ND_127221	3e-178	USA: East River, Colorado	Aquifer	Sediment	3300019254
	Enmu8	Unuamitovirus	Zoopagomycota		ND_127248	1e-175	USA: East River, Colorado	Aquifer	Sediment	3300019254
	Enmu8	Unuamitovirus	Zoopagomycota		ND_152044	1e-170	USA: Oregon	Estuarine ecosystem	Sediment	3300021333
	Enmu8	Unuamitovirus	Zoopagomycota		ND_126986	7e-166	USA: East River, Colorado	Aquifer	Sediment	3300019254
	Enmu8	Unuamitovirus	Zoopagomycota		ND_258208	1e-164	USA: West Virginia	Arable land	Soil	3300034663
	Enmu8	Unuamitovirus	Zoopagomycota		ND_098928	6e-154	USA: Stanford, CA	Forest	Soil	3300011333
	Enmu8	Unuamitovirus	Zoopagomycota		ND_259419	2e-107	USA: West Virginia	Arable land	Soil	3300034664
	Enmu8	Unuamitovirus	Zoopagomycota		ND_268032	3e-107	USA: West Virginia	Arable land	Soil	3300034671
	Enmu8	Unuamitovirus	Zoopagomycota		ND_258080	3e-107	USA: West Virginia	Arable land	Soil	3300034663
	Enmu8	Unuamitovirus	Zoopagomycota		ND_212990	4e-107	USA: Colorado	Watershed	Soil	3300030905
	Enmu8	Unuamitovirus	Zoopagomycota		ND_252838	4e-107	USA: West Virginia	Arable land	Soil	3300034659
	Enmu8	Unuamitovirus	Zoopagomycota		ND_260764	9e-106	USA: West Virginia	Arable land	Soil	3300034665
	Enmu8	Unuamitovirus	Zoopagomycota		ND_126108	2e-104	USA: East River, Colorado	Aquifer	Sediment	3300019249
	Epni1	Duamitovirus	Ascomycota		ND_315642	0	USA: Angelo Coastal Reserve, California	Grassland	Soil	3300010101
	Epni1	Duamitovirus	Ascomycota		ND_315228	0	USA: Angelo Coastal Reserve, California	Grassland	Soil	3300010096
	Epni1	Duamitovirus	Ascomycota		ND_315290	0	USA: Angelo Coastal Reserve, California	Grassland	Soil	3300010097
	Epni1	Duamitovirus	Ascomycota		ND_317315	0	USA: Angelo Coastal Reserve, California	Grassland	Soil	3300010124
	Epni1	Duamitovirus	Ascomycota		ND_316399	0	USA: Angelo Coastal Reserve, California	Grassland	Soil	3300010112
	Epni1	Duamitovirus	Ascomycota		ND_314821	0	USA: Angelo Coastal Reserve, California	Grassland	Soil	3300010089
	Epni1	Duamitovirus	Ascomycota		ND_210611	0	USA: California	Grassland	Litter	3300030891
	Epni1	Duamitovirus	Ascomycota		ND_156039	0	USA: Oregon	Estuarine ecosystem	Sediment	3300021853
	Epni1	Duamitovirus	Ascomycota		ND_256466	0	USA: West Virginia	Arable land	Soil	3300034662
	Fubo1	Duamitovirus	Ascomycota		ND_217782	0	USA: Colorado	Watershed	Soil	3300030988
	Fubo1	Duamitovirus	Ascomycota		ND_206232	0	USA: California	Grassland	Litter	3300030821
	Fuci1	Unuamitovirus	Ascomycota		ND_142565	0	USA: Michigan	Arable land	Soil	3300020081
	Fuci1	Unuamitovirus	Ascomycota		ND_141457	0	USA: Michigan	Arable land	Soil	3300020080
	Fuci1	Unuamitovirus	Ascomycota		ND_236141	0	USA: Pennsylvania	Soil-surface biofilm	Soil	3300031481
	Fuci1	Unuamitovirus	Ascomycota		ND_236170	0	USA: Pennsylvania	Soil-surface biofilm	Soil	3300031484
	Fuci1	Unuamitovirus	Ascomycota		ND_236230	0	USA: Pennsylvania	Soil-surface biofilm	Soil	3300031491
	Fuci2-1	Unuamitovirus	Ascomycota		ND_096568	0	USA: Alaska	Forest	Soil	3300010865
	Fuci2-1	Unuamitovirus	Ascomycota		ND_143118	0	USA: Michigan	Arable land	Soil	3300020081
	Fuci2-1	Unuamitovirus	Ascomycota		ND_143706	0	USA: Michigan	Arable land	Soil	3300020082
	Fuci2-1	Unuamitovirus	Ascomycota		ND_172939	0	USA: Michigan	Arable land	Soil	3300022467
	Fuci2-1	Unuamitovirus	Ascomycota		ND_141240	0	USA: Michigan	Arable land	Soil	3300020080
	Fuci2-1	Unuamitovirus	Ascomycota		ND_356644	0	USA: Iowa	Arable land	Soil	3300028184
	Fuci2-1	Unuamitovirus	Ascomycota		ND_356649	0	USA: Iowa	Arable land	Soil	3300028184
	Fuci2-1	Unuamitovirus	Ascomycota		ND_092426	0	Southern Great Plains ARM Site, Oklahoma	Forest	Soil	3300010152
	Fuci2-1	Unuamitovirus	Ascomycota		ND_050592	0	Kellogg Biological Station, Michigan, USA	Arable land	Root	3300004798
	Fuci2-1	Unuamitovirus	Ascomycota		ND_049992	1e-179	Kellogg Biological Station, Michigan, USA	Arable land	Root	3300004798
	Fuci2-1	Unuamitovirus	Ascomycota		ND_356645	2e-179	USA: Iowa	Arable land	Soil	3300028184
	Fuci2-1	Unuamitovirus	Ascomycota		ND_274836	3e-179	USA: West Virginia	Arable land	Soil	3300034678
	Fuci2-1	Unuamitovirus	Ascomycota		ND_139495	9e-179	USA: Michigan	Arable land	Soil	3300020077
	Fuci2-1	Unuamitovirus	Ascomycota		ND_097267	2e-178	USA: Alaska	Forest	Soil	3300010869
	Fuci2-1	Unuamitovirus	Ascomycota		ND_094833	6e-178	USA: Alaska	Forest	Soil	3300010854
	Fuci2-1	Unuamitovirus	Ascomycota		ND_136418	2e-177	USA: Michigan	Arable land	Soil	3300020070
	Fuci2-1	Unuamitovirus	Ascomycota		ND_258134	2e-176	USA: West Virginia	Arable land	Soil	3300034663
	Fuci2-1	Unuamitovirus	Ascomycota		ND_255295	4e-176	USA: West Virginia	Arable land	Soil	3300034661
	Fuox1	Unuamitovirus	Ascomycota		ND_111754	0	USA: Michigan	Arable land	Soil	3300013062
	Fuox1	Unuamitovirus	Ascomycota		ND_136984	0	USA: Michigan	Arable land	Soil	3300020070
	Fuox1	Unuamitovirus	Ascomycota		ND_138984	0	USA: Michigan	Arable land	Soil	3300020076
	Fuox1	Unuamitovirus	Ascomycota		ND_142410	0	USA: Michigan	Arable land	Soil	3300020081
	Fuox1	Unuamitovirus	Ascomycota		ND_142460	0	USA: Michigan	Arable land	Soil	3300020081
	Fuox1	Unuamitovirus	Ascomycota		ND_143392	0	USA: Michigan	Arable land	Soil	3300020082
	Fuox1	Unuamitovirus	Ascomycota		ND_143689	0	USA: Michigan	Arable land	Soil	3300020082
	Fuox1	Unuamitovirus	Ascomycota		ND_140186	0	USA: Michigan	Arable land	Soil	3300020078
	Fuox1	Unuamitovirus	Ascomycota		ND_140660	0	USA: Michigan	Arable land	Soil	3300020078
	Fuox1	Unuamitovirus	Ascomycota		ND_173023	0	USA: Michigan	Arable land	Soil	3300022467
	Fuox1	Unuamitovirus	Ascomycota		ND_173024	0	USA: Michigan	Arable land	Soil	3300022467
	Fuox1	Unuamitovirus	Ascomycota		ND_137554	0	USA: Michigan	Arable land	Soil	3300020075
	Fuox1	Unuamitovirus	Ascomycota		ND_140542	5e-153	USA: Michigan	Arable land	Soil	3300020078
	Fuox1	Unuamitovirus	Ascomycota		ND_069804	4e-136	Milwaukee, Wisconsin, USA	Algae cultivation tank	Water	3300007233
	Fupo1	Unuamitovirus	Ascomycota		ND_212950	2e-150	USA: Colorado	Watershed	Soil	3300030905
	Fupo1	Unuamitovirus	Ascomycota		ND_241220	8e-150	USA: Michigan	Arable land	Leaf	3300032466
	Fupo1	Unuamitovirus	Ascomycota		ND_236143	1e-149	USA: Pennsylvania	Soil-surface biofilm	Soil	3300031481
	Fupo3	Duamitovirus	Ascomycota		ND_222426	0	USA: Colorado	Watershed	Soil	3300031058
	Fupo3	Duamitovirus	Ascomycota		ND_136041	0	USA: Michigan	Arable land	Soil	3300020069
	Fupo3	Duamitovirus	Ascomycota		ND_138778	0	USA: Michigan	Arable land	Soil	3300020076
	Fupo3	Duamitovirus	Ascomycota		ND_143675	0	USA: Michigan	Arable land	Soil	3300020082
	Fupo3	Duamitovirus	Ascomycota		ND_140434	0	USA: Michigan	Arable land	Soil	3300020078
	Fupo3	Duamitovirus	Ascomycota		ND_141780	0	USA: Michigan	Arable land	Soil	3300020080
	Fupo3	Duamitovirus	Ascomycota		ND_356638	0	USA: Iowa	Arable land	Soil	3300028183
	Fupo3	Duamitovirus	Ascomycota		ND_242936	0	USA: Michigan	Arable land	Leaf	3300032697
	Fupo3	Duamitovirus	Ascomycota		ND_242633	0	USA: Michigan	Arable land	Leaf	3300032625
	Fupo3	Duamitovirus	Ascomycota		ND_244457	0	USA: Michigan	Arable land	Leaf	3300032914
	Fupo3	Duamitovirus	Ascomycota		ND_245675	0	USA: Michigan	Arable land	Leaf	3300033537
	Fupo3	Duamitovirus	Ascomycota		ND_273012	0	USA: West Virginia	Arable land	Soil	3300034676
	Fupo3	Duamitovirus	Ascomycota		ND_263139	0	USA: West Virginia	Arable land	Soil	3300034667
	Fupo3	Duamitovirus	Ascomycota		ND_264424	0	USA: West Virginia	Arable land	Soil	3300034668
	Fupo3	Duamitovirus	Ascomycota		ND_236304	0	USA: Pennsylvania	Soil-surface biofilm	Soil	3300031499
	Fupo3	Duamitovirus	Ascomycota		ND_088101	0	California,USA	Arable land	Soil	3300009828
	Fupo3	Duamitovirus	Ascomycota		ND_052208	0	Kellogg Biological Station, Michigan, USA	Arable land	Soil	3300004800
	Fupo4	Duamitovirus	Ascomycota		ND_128958	0	USA: Michigan	Peatland	Soil	3300019260
	Fupo4	Duamitovirus	Ascomycota		ND_096853	0	USA: Alaska	Forest	Soil	3300010867
	Fupo4	Duamitovirus	Ascomycota		ND_162395	0	USA: Georgia	Freshwater	Water	3300022154
	Fupo4	Duamitovirus	Ascomycota		ND_210413	0	Norway: Oslo	Forest	Soil	3300030888
	Fupo4	Duamitovirus	Ascomycota		ND_133636	0	USA: East River, Colorado	Aquifer	Soil	3300020064
	Fupo4	Duamitovirus	Ascomycota		ND_221363	2e-164	Norway: Oslo	Forest	Soil	3300031043
	Fupo4	Duamitovirus	Ascomycota		ND_210742	1e-150	USA: California	Grassland	Litter	3300030894
	Fupo4	Duamitovirus	Ascomycota		ND_041704	5e-148	Amazon Forest, Brazil	Forest	Soil	3300003705
	Fupo4	Duamitovirus	Ascomycota		ND_067819	8e-148	Amazon Forest, Brazil	Forest	Soil	3300006935
	Fupo4	Duamitovirus	Ascomycota		ND_205797	4e-147	Norway: Oslo	Forest	Litter	3300030811
	Fuve1	Unuamitovirus	Ascomycota		ND_135521	0	USA: Michigan	Arable land	Soil	3300020069
	Fuve1	Unuamitovirus	Ascomycota		ND_141003	0	USA: Michigan	Arable land	Soil	3300020078
	Fuve1	Unuamitovirus	Ascomycota		ND_144332	0	USA: Michigan	Arable land	Soil	3300020610
	Fuve1	Unuamitovirus	Ascomycota		ND_144335	0	USA: Michigan	Arable land	Soil	3300020610
	Fuve1	Unuamitovirus	Ascomycota		ND_139903	0	USA: Michigan	Arable land	Soil	3300020077
	Fuve1	Unuamitovirus	Ascomycota		ND_173010	0	USA: Michigan	Arable land	Soil	3300022467
	Fuve1	Unuamitovirus	Ascomycota		ND_173042	0	USA: Michigan	Arable land	Soil	3300022467
	Fuve1	Unuamitovirus	Ascomycota		ND_141857	0	USA: Michigan	Arable land	Soil	3300020080
	Fuve1	Unuamitovirus	Ascomycota		ND_242651	0	USA: Michigan	Arable land	Leaf	3300032625
	Fuve1	Unuamitovirus	Ascomycota		ND_270229	0	USA: West Virginia	Arable land	Soil	3300034673
	Fuve1	Unuamitovirus	Ascomycota		ND_274810	0	USA: West Virginia	Arable land	Soil	3300034678
	Fuve1	Unuamitovirus	Ascomycota		ND_236244	0	USA: Pennsylvania	Soil-surface biofilm	Soil	3300031493
	Fuve1	Unuamitovirus	Ascomycota		ND_052403	0	Kellogg Biological Station, Michigan, USA	Arable land	Root	3300004801
	Fuve1	Unuamitovirus	Ascomycota		ND_052413	0	Kellogg Biological Station, Michigan, USA	Arable land	Root	3300004801
	Gesu1	Triamitovirus	Ascomycota		ND_223515	3e-96	USA: California	Grassland	Litter	3300031076
	Giro1	Unuamitovirus	Glomeromycotina		ND_218444	0	USA: Colorado	Watershed	Soil	3300030989
	Giro1	Unuamitovirus	Glomeromycotina		ND_227641	0	USA: Colorado	Watershed	Soil	3300031094
	Giro1	Unuamitovirus	Glomeromycotina		ND_212952	0	USA: Colorado	Watershed	Soil	3300030905
	Giro1	Unuamitovirus	Glomeromycotina		ND_225057	0	USA: Colorado	Watershed	Soil	3300031091
	Giro1	Unuamitovirus	Glomeromycotina		ND_225551	0	USA: Colorado	Watershed	Soil	3300031092
	Giro1	Unuamitovirus	Glomeromycotina		ND_207109	0	USA: Colorado	Watershed	Soil	3300030830
	Giro1	Unuamitovirus	Glomeromycotina		ND_323825	0	USA: Angelo Coastal Reserve, California	Grassland	Soil	3300012384
	Giro1	Unuamitovirus	Glomeromycotina		ND_133582	0	USA: East River, Colorado	Aquifer	Soil	3300020064
	Giro1	Unuamitovirus	Glomeromycotina		ND_134312	0	USA: East River, Colorado	Aquifer	Soil	3300020066
	Giro1	Unuamitovirus	Glomeromycotina		ND_091653	0	Kohala Peninsula, Hawa'ii	Forest	Soil	3300010145
	Giro1	Unuamitovirus	Glomeromycotina		ND_089167	0	Fluxnet siteBondville, Illinois	Forest	Soil	3300010110
	Giro1	Unuamitovirus	Glomeromycotina		ND_263022	0	USA: West Virginia	Arable land	Soil	3300034667
	Giro1	Unuamitovirus	Glomeromycotina		ND_265650	0	USA: West Virginia	Arable land	Soil	3300034669
	Giro1	Unuamitovirus	Glomeromycotina		ND_261692	0	USA: West Virginia	Arable land	Soil	3300034666
	Giro2	Unuamitovirus	Glomeromycotina		ND_038562	0	Hopland, California, USA	Grassland	Soil	3300003575
	Giro2	Unuamitovirus	Glomeromycotina		ND_036832	0	Hopland, California, USA	Grassland	Soil	3300003571
	Giro2	Unuamitovirus	Glomeromycotina		ND_033213	0	Hopland, California, USA	Arable land	Litter	3300003163
	Giro2	Unuamitovirus	Glomeromycotina		ND_034037	0	Hopland, California, USA	Arable land	Litter	3300003305
	Giro2	Unuamitovirus	Glomeromycotina		ND_041878	0	Hopland, California, USA	Arable land	Litter	3300003735
	Giro2	Unuamitovirus	Glomeromycotina		ND_246878	0	USA: Colorado	Watershed	Soil	3300034447
	Giro2	Unuamitovirus	Glomeromycotina		ND_217036	0	USA: Colorado	Watershed	Soil	3300030986
	Giro2	Unuamitovirus	Glomeromycotina		ND_217295	0	USA: Colorado	Watershed	Soil	3300030987
	Giro2	Unuamitovirus	Glomeromycotina		ND_218995	0	USA: Colorado	Watershed	Soil	3300030990
	Giro2	Unuamitovirus	Glomeromycotina		ND_235633	0	USA: Colorado	Watershed	Soil	3300031424
	Giro2	Unuamitovirus	Glomeromycotina		ND_228761	0	USA: Colorado	Watershed	Soil	3300031096
	Giro2	Unuamitovirus	Glomeromycotina		ND_127563	0	USA: East River, Colorado	Aquifer	Sediment	3300019255
	Giro2	Unuamitovirus	Glomeromycotina		ND_042297	0	USA: Hopland, California	Arable land	Soil	3300003840
	Giro2	Unuamitovirus	Glomeromycotina		ND_091937	0	Jasper ridge, California	Forest	Soil	3300010146
	Giro3	Duamitovirus	Glomeromycotina		ND_275841	0	USA: Colorado	Watershed	Soil	3300034681
	Giro3	Duamitovirus	Glomeromycotina		ND_248995	0	USA: Colorado	Watershed	Soil	3300034644
	Giro3	Duamitovirus	Glomeromycotina		ND_230101	0	USA: Colorado	Watershed	Soil	3300031099
	Giro3	Duamitovirus	Glomeromycotina		ND_222126	0	USA: Colorado	Watershed	Soil	3300031058
	Giro3	Duamitovirus	Glomeromycotina		ND_225001	0	USA: Colorado	Watershed	Soil	3300031091
	Giro3	Duamitovirus	Glomeromycotina		ND_206822	0	USA: Colorado	Watershed	Soil	3300030829
	Giro3	Duamitovirus	Glomeromycotina		ND_225504	0	USA: Colorado	Watershed	Soil	3300031092
	Giro3	Duamitovirus	Glomeromycotina		ND_211932	0	USA: Colorado	Watershed	Soil	3300030903
	Giro3	Duamitovirus	Glomeromycotina		ND_131218	0	USA: East River, Colorado	Aquifer	Sediment	3300019269
	Giro3	Duamitovirus	Glomeromycotina		ND_131559	0	USA: East River, Colorado	Aquifer	Sediment	3300019269
	Giro3	Duamitovirus	Glomeromycotina		ND_089155	0	Fluxnet siteBondville, Illinois	Forest	Soil	3300010110
	Giro3	Duamitovirus	Glomeromycotina		ND_265546	0	USA: West Virginia	Arable land	Soil	3300034669
	Giro3	Duamitovirus	Glomeromycotina		ND_126098	5e-177	USA: East River, Colorado	Aquifer	Sediment	3300019249
	Giro3	Duamitovirus	Glomeromycotina		ND_129650	1e-170	USA: East River, Colorado	Aquifer	Sediment	3300019263
	Giro3	Duamitovirus	Glomeromycotina		ND_255160	4e-168	USA: West Virginia	Arable land	Soil	3300034661
	Giro3	Duamitovirus	Glomeromycotina		ND_225506	2e-166	USA: Colorado	Watershed	Soil	3300031092
	Grab1	Unuamitovirus	Ascomycota		ND_408469	0	USA: California	Grassland	Litter	3300030821
	Grab1	Unuamitovirus	Ascomycota		ND_235866	0	USA: California	Grassland	Litter	3300031428
	Grab1	Unuamitovirus	Ascomycota		ND_223338	0	USA: California	Grassland	Litter	3300031073
	Grab1	Unuamitovirus	Ascomycota		ND_210746	0	USA: California	Grassland	Litter	3300030894
	Grab1	Unuamitovirus	Ascomycota		ND_231255	0	USA: California	Grassland	Litter	3300031103
	Grab1	Unuamitovirus	Ascomycota		ND_428199	0	USA: California	Grassland	Litter	3300031103
	Grab1	Unuamitovirus	Ascomycota		ND_264353	0	USA: West Virginia	Arable land	Soil	3300034668
	Grab1	Unuamitovirus	Ascomycota		ND_264510	0	USA: West Virginia	Arable land	Soil	3300034668
	Grab1	Unuamitovirus	Ascomycota		ND_248446	5e-180	USA: Colorado	Watershed	Soil	3300034643
	Grab1	Unuamitovirus	Ascomycota		ND_234357	9e-179	USA: California	Grassland	Litter	3300031136
	Grab1	Unuamitovirus	Ascomycota		ND_236313	1e-178	USA: California	Grassland	Litter	3300031501
	Grab1	Unuamitovirus	Ascomycota		ND_256757	2e-178	USA: West Virginia	Arable land	Soil	3300034662
	Grab1	Unuamitovirus	Ascomycota		ND_234537	4e-178	USA: California	Grassland	Litter	3300031328
	Grab1	Unuamitovirus	Ascomycota		ND_256719	4e-178	USA: West Virginia	Arable land	Soil	3300034662
	Grab1	Unuamitovirus	Ascomycota		ND_259322	1e-177	USA: West Virginia	Arable land	Soil	3300034664
	Grab2	Unuamitovirus	Ascomycota		ND_225604	2e-147	USA: Colorado	Watershed	Soil	3300031092
	Grab2	Unuamitovirus	Ascomycota		ND_042037	6e-147	Hopland, California, USA	Arable land	Litter	3300003735
	Grab2	Unuamitovirus	Ascomycota		ND_315644	4e-146	USA: Angelo Coastal Reserve, California	Grassland	Soil	3300010101
	Hean1	Duamitovirus	Basidiomycota		ND_204081	5e-130	Norway: Oslo	Forest	Soil	3300030762
	Hean1	Duamitovirus	Basidiomycota		ND_306958	2e-123	USA: Alaska	Tundra	Soil	3300006423
	Hean1	Duamitovirus	Basidiomycota		ND_307816	4e-123	USA: Alaska	Tundra	Soil	3300006426
	Hean1	Duamitovirus	Basidiomycota		ND_430689	1e-106	USA: Harvard Forest LTER, Petersham, MA	Forest	Soil	3300004134
	Hean1	Duamitovirus	Basidiomycota		ND_039612	2e-106	Hopland, California, USA	Grassland	Soil	3300003579
	Hean1	Duamitovirus	Basidiomycota		ND_196131	3e-106	USA: California	Desert	Soil	3300029649
	Hean1	Duamitovirus	Basidiomycota		ND_322307	1e-103	USA: Angelo Coastal Reserve, California	Grassland	Soil	3300012371
	Hean1	Duamitovirus	Basidiomycota		ND_095848	9e-103	USA: Alaska	Forest	Soil	3300010860
	Hean1	Duamitovirus	Basidiomycota		ND_031891	1e-102	USA: Harvard Forest LTER, Petersham, MA	Forest	Soil	3300002661
	Hean1	Duamitovirus	Basidiomycota		ND_314123	1e-102	USA: Angelo Coastal Reserve, California	Grassland	Soil	3300010075
	Hean1	Duamitovirus	Basidiomycota		ND_031806	2e-102	USA: Harvard Forest LTER, Petersham, MA	Forest	Soil	3300002657
	Hean1	Duamitovirus	Basidiomycota		ND_313651	2e-102	USA: Angelo Coastal Reserve, California	Grassland	Soil	3300010061
	Hean1	Duamitovirus	Basidiomycota		ND_182777	2e-101	USA: Massachusetts	Forest	Soil	3300022715
	Hean1	Duamitovirus	Basidiomycota		ND_316850	7e-101	USA: Angelo Coastal Reserve, California	Grassland	Soil	3300010118
	Hean1	Duamitovirus	Basidiomycota		ND_038114	3e-100	Hopland, California, USA	Grassland	Soil	3300003574
	Hean1	Duamitovirus	Basidiomycota		ND_322535	8e-99	USA: Angelo Coastal Reserve, California	Grassland	Soil	3300012373
	Hean1	Duamitovirus	Basidiomycota		ND_031858	3e-98	Harvard Forest LTER, Petersham, MA, USA	Forest	Soil	3300002659
	Hean1	Duamitovirus	Basidiomycota		ND_172802	1e-97	USA: Michigan	Arable land	Soil	3300022467
	Hean1	Duamitovirus	Basidiomycota		ND_179140	1e-97	USA: Massachusetts	Forest	Soil	3300022530
	Hean1	Duamitovirus	Basidiomycota		ND_184071	1e-97	USA: Massachusetts	Forest	Soil	3300022720
	Hean2	Unuamitovirus	Basidiomycota		ND_045604	0	USA: Harvard Forest LTER, Petersham, MA	Forest	Soil	3300004121
	Hean2	Unuamitovirus	Basidiomycota		ND_031834	0	USA: Harvard Forest LTER, Petersham, MA	Forest	Soil	3300002657
	Hean2	Unuamitovirus	Basidiomycota		ND_032098	0	USA: Harvard Forest LTER, Petersham, MA	Forest	Soil	3300002672
	Hean2	Unuamitovirus	Basidiomycota		ND_035160	0	USA: Harvard Forest LTER, Petersham, MA	Forest	Soil	3300003551
	Hean2	Unuamitovirus	Basidiomycota		ND_035161	0	USA: Harvard Forest LTER, Petersham, MA	Forest	Soil	3300003551
	Hean2	Unuamitovirus	Basidiomycota		ND_407970	0	USA: Harvard Forest LTER, Petersham, MA	Forest	Soil	3300003551
	Hean2	Unuamitovirus	Basidiomycota		ND_045754	0	USA: Harvard Forest LTER, Petersham, MA	Forest	Soil	3300004135
	Hean2	Unuamitovirus	Basidiomycota		ND_203614	0	USA: Indiana	Forest	Soil	3300030730
	Hean2	Unuamitovirus	Basidiomycota		ND_174951	0	USA: Massachusetts	Forest	Soil	3300022505
	Hean2	Unuamitovirus	Basidiomycota		ND_176494	0	USA: Massachusetts	Forest	Soil	3300022510
	Hean2	Unuamitovirus	Basidiomycota		ND_173782	0	USA: Massachusetts	Forest	Soil	3300022499
	Hean2	Unuamitovirus	Basidiomycota		ND_185511	0	USA: Massachusetts	Forest	Soil	3300022724
	Hean2	Unuamitovirus	Basidiomycota		ND_175264	0	USA: Massachusetts	Forest	Soil	3300022506
	Hean2	Unuamitovirus	Basidiomycota		ND_173988	0	USA: Massachusetts	Forest	Soil	3300022500
	Hean2	Unuamitovirus	Basidiomycota		ND_173598	0	USA: Massachusetts	Forest	Soil	3300022498
	Hean2	Unuamitovirus	Basidiomycota		ND_178314	0	USA: Massachusetts	Forest	Soil	3300022527
	Hean2	Unuamitovirus	Basidiomycota		ND_133406	0	USA: East River, Colorado	Aquifer	Soil	3300020064
	Hean3	Duamitovirus	Basidiomycota		ND_176452	4e-119	USA: Massachusetts	Forest	Soil	3300022510
	Hean3	Duamitovirus	Basidiomycota		ND_237341	2e-111	USA: Indiana	Forest	Soil	3300031590
	Hean3	Duamitovirus	Basidiomycota		ND_325658	7e-107	USA: Angelo Coastal Reserve, California	Grassland	Soil	3300012402
	Hean3	Duamitovirus	Basidiomycota		ND_323715	8e-107	USA: Angelo Coastal Reserve, California	Grassland	Soil	3300012383
	Hean3	Duamitovirus	Basidiomycota		ND_270073	2e-105	USA: West Virginia	Arable land	Soil	3300034673
	Hean3	Duamitovirus	Basidiomycota		ND_323331	4e-105	USA: Angelo Coastal Reserve, California	Grassland	Soil	3300012379
	Hean3	Duamitovirus	Basidiomycota		ND_231822	2e-104	USA: Colorado	Watershed	Soil	3300031114
	Hean3	Duamitovirus	Basidiomycota		ND_323622	4e-104	USA: Angelo Coastal Reserve, California	Grassland	Soil	3300012382
	Hean3	Duamitovirus	Basidiomycota		ND_256694	2e-102	USA: West Virginia	Arable land	Soil	3300034662
	Hean3	Duamitovirus	Basidiomycota		ND_315657	1e-101	USA: Angelo Coastal Reserve, California	Grassland	Soil	3300010102
	Hean3	Duamitovirus	Basidiomycota		ND_325569	2e-101	USA: Angelo Coastal Reserve, California	Grassland	Soil	3300012401
	Hemo1	Unuamitovirus	Basidiomycota		ND_191960	3e-150	New Zealand: Palmerston North, Manawatu-Wanganui	Animal	Rumen	3300024345
	Hemo1	Unuamitovirus	Basidiomycota		ND_429324	7e-129	USA: Michigan	Arable land	Leaf	3300032843
	Hepa3	Duamitovirus	Basidiomycota		ND_112718	9e-108	USA: Michigan	Peatland	Soil	3300016700
	Hepa3	Duamitovirus	Basidiomycota		ND_127457	5e-102	USA: East River, Colorado	Aquifer	Sediment	3300019255
	Hepa3	Duamitovirus	Basidiomycota		ND_257970	4e-100	USA: West Virginia	Arable land	Soil	3300034663
	Hyal1	Unuamitovirus	Ascomycota		ND_242157	2e-79	USA: Michigan	Arable land	Leaf	3300032589
	Hyfr1	Unuamitovirus	Ascomycota		ND_039212	0	Hopland, California, USA	Grassland	Soil	3300003577
	Hyfr1	Unuamitovirus	Ascomycota		ND_127800	0	USA: Michigan	Peatland	Soil	3300019256
	Hyfr1	Unuamitovirus	Ascomycota		ND_137312	0	USA: Michigan	Arable land	Soil	3300020070
	Hyfr1	Unuamitovirus	Ascomycota		ND_214817	2e-154	Norway: Oslo	Forest	Litter	3300030941
	Hyfr1	Unuamitovirus	Ascomycota		ND_132459	7e-82	Colombia: Department of Meta	Peatland	Soil	3300019275
	Hyfr1	Unuamitovirus	Ascomycota		ND_120582	7e-82	Colombia: Department of Meta	Peatland	Soil	3300019211
	Hyfr1	Unuamitovirus	Ascomycota		ND_132955	1e-81	Colombia: Department of Meta	Peatland	Soil	3300019284
	Hyfr1	Unuamitovirus	Ascomycota		ND_130316	7e-81	Colombia: Department of Meta	Peatland	Soil	3300019264
	Hyfr1	Unuamitovirus	Ascomycota		ND_219081	4e-80	USA: Colorado	Watershed	Soil	3300030990
	Hyfr1	Unuamitovirus	Ascomycota		ND_131205	5e-80	USA: East River, Colorado	Aquifer	Sediment	3300019269
	Hyfr1	Unuamitovirus	Ascomycota		ND_258156	2e-77	USA: West Virginia	Arable land	Soil	3300034663
	Hyfr1	Unuamitovirus	Ascomycota		ND_259443	3e-77	USA: West Virginia	Arable land	Soil	3300034664
	Hyfr1	Unuamitovirus	Ascomycota		ND_255296	4e-77	USA: West Virginia	Arable land	Soil	3300034661
	Hyfr1	Unuamitovirus	Ascomycota		ND_210500	1e-76	Norway: Oslo	Forest	Soil	3300030889
	Hyfr1	Unuamitovirus	Ascomycota		ND_256797	1e-76	USA: West Virginia	Arable land	Soil	3300034662
	Lulo1	Kvaramitovirus	Insect		ND_050964	0	Kellogg Biological Station, Michigan, USA	Arable land	Soil	3300004799
	Lulo1	Kvaramitovirus	Insect		ND_079539	2e-62	North Pacific Ocean	Freshwater	Water	3300009357
	Lulo1	Kvaramitovirus	Insect		ND_345630	1e-59	USA: Georgia	Coastal ecosystem	Salt marsh	3300019253
	Lulo1	Kvaramitovirus	Insect		ND_079422	1e-57	North Pacific Ocean	Freshwater	Water	3300009334
	Lulo1	Kvaramitovirus	Insect		ND_077711	3e-53	Amazon river	Freshwater	Water	3300009230
	Lulo1	Kvaramitovirus	Insect		ND_102604	2e-52	USA: Chesapeake Bay	Brackish-water	Water	3300012518
	Lulo1	Kvaramitovirus	Insect		ND_170856	5e-52	USA: Washington	Estuarine ecosystem	Sediment	3300022370
	Lulo1	Kvaramitovirus	Insect		ND_075391	6e-51	western basin of Lake Erie, USA	Freshwater	Water	3300008792
	Lulo1	Kvaramitovirus	Insect		ND_075421	9e-51	western basin of Lake Erie, USA	Freshwater	Water	3300008793
	Nepa1	Duamitovirus	Ascomycota		ND_225616	0	USA: Colorado	Watershed	Soil	3300031092
	Nepa1	Duamitovirus	Ascomycota		ND_136307	0	USA: Michigan	Arable land	Soil	3300020070
	Nepa1	Duamitovirus	Ascomycota		ND_135504	0	USA: Michigan	Arable land	Soil	3300020069
	Nepa1	Duamitovirus	Ascomycota		ND_138720	0	USA: Michigan	Arable land	Soil	3300020076
	Nepa1	Duamitovirus	Ascomycota		ND_092205	0	Southern Great Plains ARM Site, Oklahoma	Forest	Soil	3300010152
	Nepa1	Duamitovirus	Ascomycota		ND_092411	0	Southern Great Plains ARM Site, Oklahoma	Forest	Soil	3300010152
	Nepa1	Duamitovirus	Ascomycota		ND_268028	0	USA: West Virginia	Arable land	Soil	3300034671
	Nepa1	Duamitovirus	Ascomycota		ND_273006	0	USA: West Virginia	Arable land	Soil	3300034676
	Nepa1	Duamitovirus	Ascomycota		ND_256684	0	USA: West Virginia	Arable land	Soil	3300034662
	Nepa1	Duamitovirus	Ascomycota		ND_261780	0	USA: West Virginia	Arable land	Soil	3300034666
	Nepa1	Duamitovirus	Ascomycota		ND_048195	0	Kellogg Biological Station, Michigan, USA	Arable land	Root	3300004785
	Nepa1	Duamitovirus	Ascomycota		ND_053610	0	Kellogg Biological Station, Michigan, USA	Arable land	Soil	3300004803
	Nepa1	Duamitovirus	Ascomycota		ND_051244	0	Kellogg Biological Station, Michigan, USA	Arable land	Soil	3300004799
	Nior1	Duamitovirus	Ascomycota		ND_095912	0	USA: Alaska	Forest	Soil	3300010861
	Nior1	Duamitovirus	Ascomycota		ND_235922	0	USA: California	Grassland	Litter	3300031457
	Nior1	Duamitovirus	Ascomycota		ND_223677	0	USA: California	Grassland	Litter	3300031080
	Nior1	Duamitovirus	Ascomycota		ND_426636	0	USA: California	Grassland	Litter	3300030983
	Nior1	Duamitovirus	Ascomycota		ND_210857	0	USA: California	Grassland	Litter	3300030897
	Nior1	Duamitovirus	Ascomycota		ND_414785	0	USA: California	Grassland	Litter	3300030795
	Nior1	Duamitovirus	Ascomycota		ND_419679	0	USA: California	Grassland	Litter	3300030797
	Nior1	Duamitovirus	Ascomycota		ND_407380	0	USA: California	Grassland	Litter	3300031501
	Nior1	Duamitovirus	Ascomycota		ND_410947	0	USA: California	Grassland	Litter	3300031136
	Nior1	Duamitovirus	Ascomycota		ND_411388	0	USA: California	Grassland	Litter	3300031065
	Nior1	Duamitovirus	Ascomycota		ND_415499	0	USA: California	Grassland	Litter	3300031102
	Nior1	Duamitovirus	Ascomycota		ND_181646	0	USA: Massachusetts	Forest	Soil	3300022711
	Nior1	Duamitovirus	Ascomycota		ND_184156	0	USA: Massachusetts	Forest	Soil	3300022720
	Nior1	Duamitovirus	Ascomycota		ND_266700	0	USA: West Virginia	Arable land	Soil	3300034670
	Nior1	Duamitovirus	Ascomycota		ND_253876	0	USA: West Virginia	Arable land	Soil	3300034660
	Nior1	Duamitovirus	Ascomycota		ND_256607	0	USA: West Virginia	Arable land	Soil	3300034662
	Nior1	Duamitovirus	Ascomycota		ND_196137	0	USA: California	Desert	Soil	3300029649
	Nior1	Duamitovirus	Ascomycota		ND_082733	0	Old Woman Creek National Estuarine Research Reserve, Ohio, USA	Wetland	Soil	3300009582
	Nior2	Unuamitovirus	Ascomycota		ND_038379	0	Hopland, California, USA	Grassland	Soil	3300003575
	Nior2	Unuamitovirus	Ascomycota		ND_039626	0	Hopland, California, USA	Grassland	Soil	3300003579
	Nior2	Unuamitovirus	Ascomycota		ND_040965	0	Hopland, California, USA	Arable land	Litter	3300003693
	Nior2	Unuamitovirus	Ascomycota		ND_140104	0	USA: Michigan	Arable land	Soil	3300020078
	Nior2	Unuamitovirus	Ascomycota		ND_140838	0	USA: Michigan	Arable land	Soil	3300020078
	Nior2	Unuamitovirus	Ascomycota		ND_144640	0	USA: Michigan	Arable land	Soil	3300020610
	Nior2	Unuamitovirus	Ascomycota		ND_092087	0	Southern Great Plains ARM Site, Oklahoma	Forest	Soil	3300010152
	Nior2	Unuamitovirus	Ascomycota		ND_271912	0	USA: West Virginia	Arable land	Soil	3300034675
	Nior2	Unuamitovirus	Ascomycota		ND_274013	0	USA: West Virginia	Arable land	Soil	3300034677
	Nior2	Unuamitovirus	Ascomycota		ND_274785	0	USA: West Virginia	Arable land	Soil	3300034678
	Nior2	Unuamitovirus	Ascomycota		ND_265662	0	USA: West Virginia	Arable land	Soil	3300034669
	Nior2	Unuamitovirus	Ascomycota		ND_259424	0	USA: West Virginia	Arable land	Soil	3300034664
	Nior2	Unuamitovirus	Ascomycota		ND_252873	0	USA: West Virginia	Arable land	Soil	3300034659
	Nior2	Unuamitovirus	Ascomycota		ND_256735	0	USA: West Virginia	Arable land	Soil	3300034662
	Nior2	Unuamitovirus	Ascomycota		ND_264485	0	USA: West Virginia	Arable land	Soil	3300034668
	Nior2	Unuamitovirus	Ascomycota		ND_261844	0	USA: West Virginia	Arable land	Soil	3300034666
	Nior2	Unuamitovirus	Ascomycota		ND_050041	0	Kellogg Biological Station, Michigan, USA	Arable land	Root	3300004798
	Nior2	Unuamitovirus	Ascomycota		ND_053392	0	Kellogg Biological Station, Michigan, USA	Arable land	Root	3300004801
	Opno1a	Duamitovirus	Ascomycota		ND_231510	8e-178	USA: California	Grassland	Litter	3300031107
	Opno1a	Duamitovirus	Ascomycota		ND_260421	2e-130	USA: West Virginia	Arable land	Soil	3300034665
	Opno1a	Duamitovirus	Ascomycota		ND_242934	3e-127	USA: Michigan	Arable land	Leaf	3300032697
	Opno1a	Duamitovirus	Ascomycota		ND_138217	6e-96	USA: Michigan	Arable land	Soil	3300020075
	Opno1a	Duamitovirus	Ascomycota		ND_049916	1e-94	Kellogg Biological Station, Michigan, USA	Arable land	Root	3300004798
	Opno1a	Duamitovirus	Ascomycota		ND_052395	2e-94	Kellogg Biological Station, Michigan, USA	Arable land	Root	3300004801
	Opno1a	Duamitovirus	Ascomycota		ND_067799	4e-86	Amazon Forest, Brazil	Forest	Soil	3300006933
	Opno1a	Duamitovirus	Ascomycota		ND_257949	6e-79	USA: West Virginia	Arable land	Soil	3300034663
	Opno1a	Duamitovirus	Ascomycota		ND_143328	3e-77	USA: Michigan	Arable land	Soil	3300020082
	Opno1a	Duamitovirus	Ascomycota		ND_129951	7e-77	USA: East River, Colorado	Aquifer	Sediment	3300019263
	Opno1a	Duamitovirus	Ascomycota		ND_281754	8e-77	USA: Florida	Arable land	Soil	3300035566
	Opno1a	Duamitovirus	Ascomycota		ND_142400	1e-76	USA: Michigan	Arable land	Soil	3300020081
	Opno1b	Duamitovirus	Ascomycota		ND_282348	4e-112	USA: Florida	Arable land	Soil	3300035568
	Opno1b	Duamitovirus	Ascomycota		ND_132657	2e-94	USA: East River, Colorado	Aquifer	Sediment	3300019279
	Opno1c	Duamitovirus	Ascomycota		ND_135650	0	USA: Michigan	Arable land	Soil	3300020069
	Opno1c	Duamitovirus	Ascomycota		ND_259320	0	USA: West Virginia	Arable land	Soil	3300034664
	Opno1c	Duamitovirus	Ascomycota		ND_039021	7e-166	Hopland, California, USA	Grassland	Soil	3300003576
	Opno1c	Duamitovirus	Ascomycota		ND_038085	2e-163	Hopland, California, USA	Grassland	Soil	3300003574
	Opno1c	Duamitovirus	Ascomycota		ND_037652	1e-162	Hopland, California, USA	Grassland	Soil	3300003573
	Opno1c	Duamitovirus	Ascomycota		ND_099216	1e-147	USA: Point Reyes National Seashore, California	Animal dung	Feces	3300011365
	Opno1c	Duamitovirus	Ascomycota		ND_091863	7e-121	Jasper ridge, California	Forest	Soil	3300010146
	Opno1c	Duamitovirus	Ascomycota		ND_088075	6e-117	California,USA	Arable land	Soil	3300009828
	Opno1c	Duamitovirus	Ascomycota		ND_087997	9e-116	California,USA	Arable land	Soil	3300009828
	Opno1c	Duamitovirus	Ascomycota		ND_098907	6e-114	USA: Stanford, CA	Forest	Soil	3300011333
	Opno1c	Duamitovirus	Ascomycota		ND_088111	4e-111	California,USA	Arable land	Soil	3300009828
	Opno1c	Duamitovirus	Ascomycota		ND_259255	5e-110	USA: West Virginia	Arable land	Soil	3300034664
	Opno1c	Duamitovirus	Ascomycota		ND_172803	2e-105	USA: Michigan	Arable land	Soil	3300022467
	Opno1c	Duamitovirus	Ascomycota		ND_039834	2e-104	Hopland, California, USA	Grassland	Soil	3300003579
	Opno1c	Duamitovirus	Ascomycota		ND_033002	1e-101	Hopland, California, USA	Arable land	Litter	3300003162
	Opno1c	Duamitovirus	Ascomycota		ND_225015	2e-100	USA: Colorado	Watershed	Soil	3300031091
	Opno1c	Duamitovirus	Ascomycota		ND_091811	1e-99	Jasper ridge, California	Forest	Soil	3300010146
	Opno3a	Duamitovirus	Ascomycota		ND_137065	0	USA: Michigan	Arable land	Soil	3300020070
	Opno3a	Duamitovirus	Ascomycota		ND_140401	0	USA: Michigan	Arable land	Soil	3300020078
	Opno3a	Duamitovirus	Ascomycota		ND_172967	0	USA: Michigan	Arable land	Soil	3300022467
	Opno3a	Duamitovirus	Ascomycota		ND_172978	0	USA: Michigan	Arable land	Soil	3300022467
	Opno3a	Duamitovirus	Ascomycota		ND_325381	0	USA: Angelo Coastal Reserve, California	Grassland	Soil	3300012399
	Opno3a	Duamitovirus	Ascomycota		ND_315715	0	USA: Angelo Coastal Reserve, California	Grassland	Soil	3300010103
	Opno3a	Duamitovirus	Ascomycota		ND_281778	0	USA: Florida	Arable land	Soil	3300035566
	Opno3a	Duamitovirus	Ascomycota		ND_281782	0	USA: Florida	Arable land	Soil	3300035566
	Opno3a	Duamitovirus	Ascomycota		ND_271918	0	USA: West Virginia	Arable land	Soil	3300034675
	Opno3a	Duamitovirus	Ascomycota		ND_273281	0	USA: West Virginia	Arable land	Soil	3300034676
	Opno3a	Duamitovirus	Ascomycota		ND_274019	0	USA: West Virginia	Arable land	Soil	3300034677
	Opno3a	Duamitovirus	Ascomycota		ND_263218	0	USA: West Virginia	Arable land	Soil	3300034667
	Opno3a	Duamitovirus	Ascomycota		ND_265674	0	USA: West Virginia	Arable land	Soil	3300034669
	Opno3a	Duamitovirus	Ascomycota		ND_266799	0	USA: West Virginia	Arable land	Soil	3300034670
	Opno3a	Duamitovirus	Ascomycota		ND_252789	0	USA: West Virginia	Arable land	Soil	3300034659
	Opno3a	Duamitovirus	Ascomycota		ND_256742	0	USA: West Virginia	Arable land	Soil	3300034662
	Opno3a	Duamitovirus	Ascomycota		ND_261919	0	USA: West Virginia	Arable land	Soil	3300034666
	Opno4	Unuamitovirus	Ascomycota		ND_034379	0	Hopland, California, USA	Arable land	Litter	3300003308
	Opno4	Unuamitovirus	Ascomycota		ND_135483	0	USA: Michigan	Arable land	Soil	3300020069
	Opno4	Unuamitovirus	Ascomycota		ND_173008	0	USA: Michigan	Arable land	Soil	3300022467
	Opno4	Unuamitovirus	Ascomycota		ND_031655	0	USA: Harvard Forest LTER, Petersham, MA	Forest	Soil	3300002651
	Opno4	Unuamitovirus	Ascomycota		ND_242349	0	USA: Michigan	Arable land	Leaf	3300032593
	Opno4	Unuamitovirus	Ascomycota		ND_242961	0	USA: Michigan	Arable land	Leaf	3300032697
	Opno4	Unuamitovirus	Ascomycota		ND_242265	0	USA: Michigan	Arable land	Leaf	3300032592
	Opno4	Unuamitovirus	Ascomycota		ND_245996	0	USA: Michigan	Arable land	Leaf	3300033542
	Opno4	Unuamitovirus	Ascomycota		ND_223140	0	USA: California	Grassland	Litter	3300031068
	Opno4	Unuamitovirus	Ascomycota		ND_425026	0	Norway: Oslo	Forest	Litter	3300030941
	Opno4	Unuamitovirus	Ascomycota		ND_209870	0	Norway: Oslo	Forest	Soil	3300030877
	Opno4	Unuamitovirus	Ascomycota		ND_237498	0	Norway: Oslo	Forest	Root	3300031592
	Opno4	Unuamitovirus	Ascomycota		ND_091995	0	USA: Big Basin, California	Forest	Soil	3300010147
	Opno4	Unuamitovirus	Ascomycota		ND_049879	6e-164	Kellogg Biological Station, Michigan, USA	Arable land	Root	3300004798
	Opno4	Unuamitovirus	Ascomycota		ND_138710	2e-162	USA: Michigan	Arable land	Soil	3300020076
	Opno4	Unuamitovirus	Ascomycota		ND_266876	3e-162	USA: West Virginia	Arable land	Soil	3300034670
	Opno4	Unuamitovirus	Ascomycota		ND_255305	1e-161	USA: West Virginia	Arable land	Soil	3300034661
	Opno4	Unuamitovirus	Ascomycota		ND_236142	4e-161	USA: Pennsylvania	Soil-surface biofilm	Soil	3300031481
	Opno5	Unuamitovirus	Ascomycota		ND_096767	0	USA: Alaska	Forest	Soil	3300010866
	Opno5	Unuamitovirus	Ascomycota		ND_096063	0	USA: Alaska	Forest	Soil	3300010862
	Opno5	Unuamitovirus	Ascomycota		ND_050548	0	Kellogg Biological Station, Michigan, USA	Arable land	Root	3300004798
	Opno5	Unuamitovirus	Ascomycota		ND_052380	0	Kellogg Biological Station, Michigan, USA	Arable land	Root	3300004801
	Opno5	Unuamitovirus	Ascomycota		ND_036308	9e-179	Hopland, California, USA	Grassland	Soil	3300003569
	Opno5	Unuamitovirus	Ascomycota		ND_042034	9e-177	Hopland, California, USA	Arable land	Litter	3300003735
	Opno5	Unuamitovirus	Ascomycota		ND_040201	2e-176	Hopland, California, USA	Grassland	Soil	3300003613
	Opno5	Unuamitovirus	Ascomycota		ND_041207	2e-176	Hopland, California, USA	Arable land	Litter	3300003693
	Opno5	Unuamitovirus	Ascomycota		ND_033073	3e-176	Hopland, California, USA	Arable land	Litter	3300003162
	Opno5	Unuamitovirus	Ascomycota		ND_032657	1e-174	Hopland, California, USA	Arable land	Litter	3300003159
	Opno5	Unuamitovirus	Ascomycota		ND_093002	1e-174	USA: Willow Creek, Wisconsin	Forest	Soil	3300010154
	Opno5	Unuamitovirus	Ascomycota		ND_034082	2e-173	Hopland, California, USA	Arable land	Litter	3300003305
	Opno5	Unuamitovirus	Ascomycota		ND_137030	1e-166	USA: Michigan	Arable land	Soil	3300020070
	Opno5	Unuamitovirus	Ascomycota		ND_139038	9e-166	USA: Michigan	Arable land	Soil	3300020076
	Opno5	Unuamitovirus	Ascomycota		ND_172973	1e-164	USA: Michigan	Arable land	Soil	3300022467
	Opno6	Unuamitovirus	Ascomycota		ND_187171	2e-161	Czech Republic: South Bohemian Region	Forest	Litter	3300023673
	Opno6	Unuamitovirus	Ascomycota		ND_204176	6e-159	Norway: Oslo	Forest	Litter	3300030764
	Opno6	Unuamitovirus	Ascomycota		ND_187387	1e-157	Czech Republic: South Bohemian Region	Forest	Litter	3300023678
	Opno6	Unuamitovirus	Ascomycota		ND_038756	4e-151	Hopland, California, USA	Grassland	Soil	3300003575
	Opno6	Unuamitovirus	Ascomycota		ND_032932	1e-150	Hopland, California, USA	Arable land	Litter	3300003162
	Opno6	Unuamitovirus	Ascomycota		ND_036385	5e-150	Hopland, California, USA	Grassland	Soil	3300003569
	Opno6	Unuamitovirus	Ascomycota		ND_322877	1e-148	USA: Angelo Coastal Reserve, California	Grassland	Soil	3300012376
	Opno7	Kvaramitovirus	Ascomycota		ND_098916	1e-127	USA: Stanford, CA	Forest	Soil	3300011333
	Opno7	Kvaramitovirus	Ascomycota		ND_314276	8e-121	USA: Angelo Coastal Reserve, California	Grassland	Soil	3300010079
	Opno7	Kvaramitovirus	Ascomycota		ND_315556	2e-120	USA: Angelo Coastal Reserve, California	Grassland	Soil	3300010100
	Opno7	Kvaramitovirus	Ascomycota		ND_241458	1e-116	USA: Michigan	Arable land	Leaf	3300032490
	Opno7	Kvaramitovirus	Ascomycota		ND_248386	5e-113	USA: Colorado	Watershed	Soil	3300034643
	Opno7	Kvaramitovirus	Ascomycota		ND_133627	9e-113	USA: East River, Colorado	Aquifer	Soil	3300020064
	Opno7	Kvaramitovirus	Ascomycota		ND_040740	2e-112	Hopland, California, USA	Grassland	Soil	3300003692
	Opno7	Kvaramitovirus	Ascomycota		ND_053015	6e-112	Kellogg Biological Station, Michigan, USA	Arable land	Root	3300004801
	Opno7	Kvaramitovirus	Ascomycota		ND_134292	2e-111	USA: East River, Colorado	Aquifer	Soil	3300020066
	Opno7	Kvaramitovirus	Ascomycota		ND_405429	1e-110	Sevilleta Long Term Ecological Research site, New Mexico, US	Arable land	Soil	3300000305
	Opno7	Kvaramitovirus	Ascomycota		ND_260486	4e-110	USA: West Virginia	Arable land	Soil	3300034665
	Opno7	Kvaramitovirus	Ascomycota		ND_133464	5e-110	USA: East River, Colorado	Aquifer	Soil	3300020064
	Opno7	Kvaramitovirus	Ascomycota		ND_176983	3e-108	USA: Massachusetts	Forest	Soil	3300022512
	Opno7	Kvaramitovirus	Ascomycota		ND_215331	2e-104	New Mexico, USA	Forest	Soil	3300030959
	Opno7	Kvaramitovirus	Ascomycota		ND_211251	6e-103	USA: Colorado	Watershed	Soil	3300030902
	Opno7	Kvaramitovirus	Ascomycota		ND_129033	7e-103	USA: Michigan	Peatland	Soil	3300019260
	Pust1	Unuamitovirus	Basidiomycota		ND_246155	2e-65	USA: Michigan	Arable land	Leaf	3300033543
	Pust1	Unuamitovirus	Basidiomycota		ND_415780	3e-65	USA: Michigan	Arable land	Leaf	3300032464
	Pust1	Unuamitovirus	Basidiomycota		ND_422951	6e-65	USA: Michigan	Arable land	Leaf	3300032468
	Pust1	Unuamitovirus	Basidiomycota		ND_365405	1e-64	USA: Michigan	Arable land	Leaf	3300032699
	Pust1	Unuamitovirus	Basidiomycota		ND_423809	1e-64	USA: Michigan	Arable land	Leaf	3300032824
	Pust1	Unuamitovirus	Basidiomycota		ND_053377	4e-64	Kellogg Biological Station, Michigan, USA	Arable land	Root	3300004801
	QDH90061	Kvaramitovirus	Unknown		ND_036670	0	Hopland, California, USA	Grassland	Soil	3300003570
	QDH90061	Kvaramitovirus	Unknown		ND_037227	0	Hopland, California, USA	Grassland	Soil	3300003571
	QDH90061	Kvaramitovirus	Unknown		ND_035808	0	Hopland, California, USA	Grassland	Soil	3300003563
	QDH90061	Kvaramitovirus	Unknown		ND_034093	0	Hopland, California, USA	Arable land	Litter	3300003305
	QDH90061	Kvaramitovirus	Unknown		ND_042060	0	Hopland, California, USA	Arable land	Litter	3300003735
	QDH90061	Kvaramitovirus	Unknown		ND_137463	0	USA: Michigan	Arable land	Soil	3300020075
	QDH90061	Kvaramitovirus	Unknown		ND_044668	0	USA: Harvard Forest LTER, Petersham, MA	Forest	Soil	3300004101
	QIR30279	Kvaramitovirus	Unknown		ND_073438	1e-66	Milwaukee, Wisconsin, USA	Algae cultivation tank	Water	3300007253
	QIR30279	Kvaramitovirus	Unknown		ND_068572	1e-66	Milwaukee, Wisconsin, USA	Algae cultivation tank	Water	3300007230
	Rhce1	Duamitovirus	Basidiomycota		ND_038120	0	Hopland, California, USA	Grassland	Soil	3300003574
	Rhce1	Duamitovirus	Basidiomycota		ND_405441	0	Sevilleta Long Term Ecological Research site, New Mexico, US	Arable land	Soil	3300000305
	Rhce1	Duamitovirus	Basidiomycota		ND_248910	0	USA: Colorado	Watershed	Soil	3300034644
	Rhce1	Duamitovirus	Basidiomycota		ND_135523	0	USA: Michigan	Arable land	Soil	3300020069
	Rhce1	Duamitovirus	Basidiomycota		ND_172805	0	USA: Michigan	Arable land	Soil	3300022467
	Rhce1	Duamitovirus	Basidiomycota		ND_205131	0	USA: California	Grassland	Litter	3300030792
	Rhce1	Duamitovirus	Basidiomycota		ND_124802	0	USA: East River, Colorado	Aquifer	Soil	3300019244
	Rhce1	Duamitovirus	Basidiomycota		ND_267856	0	USA: West Virginia	Arable land	Soil	3300034671
	Rhce1	Duamitovirus	Basidiomycota		ND_269277	0	USA: West Virginia	Arable land	Soil	3300034672
	Rhce1	Duamitovirus	Basidiomycota		ND_271919	0	USA: West Virginia	Arable land	Soil	3300034675
	Rhce1	Duamitovirus	Basidiomycota		ND_271986	0	USA: West Virginia	Arable land	Soil	3300034675
	Rhce1	Duamitovirus	Basidiomycota		ND_273215	0	USA: West Virginia	Arable land	Soil	3300034676
	Rhce1	Duamitovirus	Basidiomycota		ND_260955	0	USA: West Virginia	Arable land	Soil	3300034665
	Rhce1	Duamitovirus	Basidiomycota		ND_256585	0	USA: West Virginia	Arable land	Soil	3300034662
	Rhce1	Duamitovirus	Basidiomycota		ND_264376	0	USA: West Virginia	Arable land	Soil	3300034668
	Rhce1	Duamitovirus	Basidiomycota		ND_054264	0	Kellogg Biological Station, Michigan, USA	Arable land	Soil	3300004803
	Rhcl1	Triamitovirus	Glomeromycotina		ND_230121	0	USA: Colorado	Watershed	Soil	3300031099
	Rhcl1	Triamitovirus	Glomeromycotina		ND_218487	0	USA: Colorado	Watershed	Soil	3300030989
	Rhcl1	Triamitovirus	Glomeromycotina		ND_226383	0	USA: Colorado	Watershed	Soil	3300031093
	Rhcl1	Triamitovirus	Glomeromycotina		ND_211929	0	USA: Colorado	Watershed	Soil	3300030903
	Rhcl1	Triamitovirus	Glomeromycotina		ND_140098	0	USA: Michigan	Arable land	Soil	3300020078
	Rhcl1	Triamitovirus	Glomeromycotina		ND_051939	0	Kellogg Biological Station, Michigan, USA	Arable land	Soil	3300004800
	Rhcl1	Triamitovirus	Glomeromycotina		ND_053485	0	Kellogg Biological Station, Michigan, USA	Arable land	Soil	3300004803
	Rhcl2	Triamitovirus	Glomeromycotina		ND_228757	2e-154	USA: Colorado	Watershed	Soil	3300031096
	Rhcl3	Triamitovirus	Glomeromycotina		ND_219084	0	USA: Colorado	Watershed	Soil	3300030990
	Rhcl3	Triamitovirus	Glomeromycotina		ND_229603	0	USA: Colorado	Watershed	Soil	3300031098
	Rhcl3	Triamitovirus	Glomeromycotina		ND_135626	7e-161	USA: Michigan	Arable land	Soil	3300020069
	Rhcl5	Duamitovirus	Glomeromycotina		ND_034466	0	Hopland, California, USA	Arable land	Litter	3300003308
	Rhcl5	Duamitovirus	Glomeromycotina		ND_246811	0	USA: Colorado	Watershed	Soil	3300034447
	Rhcl5	Duamitovirus	Glomeromycotina		ND_226091	0	USA: Colorado	Watershed	Soil	3300031093
	Rhcl5	Duamitovirus	Glomeromycotina		ND_227384	0	USA: Colorado	Watershed	Soil	3300031094
	Rhcl5	Duamitovirus	Glomeromycotina		ND_136397	0	USA: Michigan	Arable land	Soil	3300020070
	Rhcl5	Duamitovirus	Glomeromycotina		ND_135749	0	USA: Michigan	Arable land	Soil	3300020069
	Rhcl5	Duamitovirus	Glomeromycotina		ND_138703	0	USA: Michigan	Arable land	Soil	3300020076
	Rhcl5	Duamitovirus	Glomeromycotina		ND_142551	0	USA: Michigan	Arable land	Soil	3300020081
	Rhcl5	Duamitovirus	Glomeromycotina		ND_315729	0	USA: Angelo Coastal Reserve, California	Grassland	Soil	3300010103
	Rhcl5	Duamitovirus	Glomeromycotina		ND_130025	0	USA: East River, Colorado	Aquifer	Sediment	3300019263
	Rhcl5	Duamitovirus	Glomeromycotina		ND_134398	0	USA: East River, Colorado	Aquifer	Soil	3300020066
	Rhcl5	Duamitovirus	Glomeromycotina		ND_121282	0	USA: East River, Colorado	Aquifer	Soil	3300019228
	Rhcl5	Duamitovirus	Glomeromycotina		ND_274853	0	USA: West Virginia	Arable land	Soil	3300034678
	Rhcl5	Duamitovirus	Glomeromycotina		ND_264101	0	USA: West Virginia	Arable land	Soil	3300034668
	Rhcl5	Duamitovirus	Glomeromycotina		ND_088387	0	California,USA	Arable land	Soil	3300009829
	Rhcl7	Triamitovirus	Glomeromycotina		ND_232853	0	USA: Colorado	Watershed	Soil	3300031123
	Rhcl7	Triamitovirus	Glomeromycotina		ND_211397	0	USA: Colorado	Watershed	Soil	3300030902
	Rhcl7	Triamitovirus	Glomeromycotina		ND_225571	0	USA: Colorado	Watershed	Soil	3300031092
	Rhcl7	Triamitovirus	Glomeromycotina		ND_237560	0	Norway: Oslo	Forest	Root	3300031615
	Rhcl7	Triamitovirus	Glomeromycotina		ND_179307	0	USA: Massachusetts	Forest	Soil	3300022530
	Rhcl7	Triamitovirus	Glomeromycotina		ND_180607	0	USA: Massachusetts	Forest	Soil	3300022533
	Rhcl7	Triamitovirus	Glomeromycotina		ND_050979	0	Kellogg Biological Station, Michigan, USA	Arable land	Soil	3300004799
	Rhcl7	Triamitovirus	Glomeromycotina		ND_051122	0	Kellogg Biological Station, Michigan, USA	Arable land	Soil	3300004799
	Rhcl7	Triamitovirus	Glomeromycotina		ND_225606	7e-157	USA: Colorado	Watershed	Soil	3300031092
	Rhcl7	Triamitovirus	Glomeromycotina		ND_141376	4e-154	USA: Michigan	Arable land	Soil	3300020080
	Rhcl7	Triamitovirus	Glomeromycotina		ND_137342	7e-154	USA: Michigan	Arable land	Soil	3300020070
	Rhcl7	Triamitovirus	Glomeromycotina		ND_226416	2e-150	USA: Colorado	Watershed	Soil	3300031093
	Rhcl7	Triamitovirus	Glomeromycotina		ND_212855	8e-150	USA: Colorado	Watershed	Soil	3300030905
	Rhcl7	Triamitovirus	Glomeromycotina		ND_224218	8e-149	USA: Colorado	Watershed	Soil	3300031082
	Rhcl7	Triamitovirus	Glomeromycotina		ND_230046	1e-147	USA: Colorado	Watershed	Soil	3300031099
	Rhcl7	Triamitovirus	Glomeromycotina		ND_180581	1e-146	USA: Massachusetts	Forest	Soil	3300022533
	Rhcl7	Triamitovirus	Glomeromycotina		ND_231856	3e-146	USA: Colorado	Watershed	Soil	3300031114
	Rhdi1	Duamitovirus	Glomeromycotina		ND_035766	0	Hopland, California, USA	Grassland	Soil	3300003563
	Rhdi1	Duamitovirus	Glomeromycotina		ND_135433	0	USA: Michigan	Arable land	Soil	3300020069
	Rhdi1	Duamitovirus	Glomeromycotina		ND_138936	0	USA: Michigan	Arable land	Soil	3300020076
	Rhdi1	Duamitovirus	Glomeromycotina		ND_142192	0	USA: Michigan	Arable land	Soil	3300020081
	Rhdi1	Duamitovirus	Glomeromycotina		ND_142262	0	USA: Michigan	Arable land	Soil	3300020081
	Rhdi1	Duamitovirus	Glomeromycotina		ND_140274	0	USA: Michigan	Arable land	Soil	3300020078
	Rhdi1	Duamitovirus	Glomeromycotina		ND_140331	0	USA: Michigan	Arable land	Soil	3300020078
	Rhdi1	Duamitovirus	Glomeromycotina		ND_140716	0	USA: Michigan	Arable land	Soil	3300020078
	Rhdi1	Duamitovirus	Glomeromycotina		ND_144358	0	USA: Michigan	Arable land	Soil	3300020610
	Rhdi1	Duamitovirus	Glomeromycotina		ND_139704	0	USA: Michigan	Arable land	Soil	3300020077
	Rhdi1	Duamitovirus	Glomeromycotina		ND_172662	0	USA: Michigan	Arable land	Soil	3300022467
	Rhdi1	Duamitovirus	Glomeromycotina		ND_322590	0	USA: Angelo Coastal Reserve, California	Grassland	Soil	3300012373
	Rhdi1	Duamitovirus	Glomeromycotina		ND_132718	0	USA: East River, Colorado	Aquifer	Sediment	3300019279
	Rhdi1	Duamitovirus	Glomeromycotina		ND_127431	0	USA: East River, Colorado	Aquifer	Sediment	3300019255
	Rhdi1	Duamitovirus	Glomeromycotina		ND_133208	0	USA: East River, Colorado	Aquifer	Soil	3300020063
	Rhdi1	Duamitovirus	Glomeromycotina		ND_049840	0	Kellogg Biological Station, Michigan, USA	Arable land	Root	3300004798
	Rhdi1	Duamitovirus	Glomeromycotina		ND_052446	0	Kellogg Biological Station, Michigan, USA	Arable land	Root	3300004801
	Rhdi1	Duamitovirus	Glomeromycotina		ND_053180	0	Kellogg Biological Station, Michigan, USA	Arable land	Root	3300004801
	Rhdi3	Triamitovirus	Glomeromycotina		ND_246907	0	USA: Colorado	Watershed	Soil	3300034447
	Rhdi3	Triamitovirus	Glomeromycotina		ND_275721	0	USA: Colorado	Watershed	Soil	3300034681
	Rhdi3	Triamitovirus	Glomeromycotina		ND_222162	0	USA: Colorado	Watershed	Soil	3300031058
	Rhdi3	Triamitovirus	Glomeromycotina		ND_206750	0	USA: Colorado	Watershed	Soil	3300030829
	Rhdi3	Triamitovirus	Glomeromycotina		ND_225490	0	USA: Colorado	Watershed	Soil	3300031092
	Rhdi3	Triamitovirus	Glomeromycotina		ND_128786	0	USA: East River, Colorado	Aquifer	Sediment	3300019259
	Rhdi3	Triamitovirus	Glomeromycotina		ND_180519	0	USA: Massachusetts	Forest	Soil	3300022533
	Rhdi3	Triamitovirus	Glomeromycotina		ND_211189	3e-176	USA: Colorado	Watershed	Soil	3300030902
	Rhdi3	Triamitovirus	Glomeromycotina		ND_211215	5e-175	USA: Colorado	Watershed	Soil	3300030902
	Rhdi3	Triamitovirus	Glomeromycotina		ND_231866	2e-172	USA: Colorado	Watershed	Soil	3300031114
	Rhdi3	Triamitovirus	Glomeromycotina		ND_237556	2e-165	Norway: Oslo	Forest	Root	3300031615
	Rhdi3	Triamitovirus	Glomeromycotina		ND_275704	4e-161	USA: Colorado	Watershed	Soil	3300034681
	Rhdi3	Triamitovirus	Glomeromycotina		ND_211173	2e-154	USA: Colorado	Watershed	Soil	3300030902
	Rhdi3	Triamitovirus	Glomeromycotina		ND_207090	1e-152	USA: Colorado	Watershed	Soil	3300030830
	Rhdi3	Triamitovirus	Glomeromycotina		ND_277030	3e-152	USA: Colorado	Watershed	Soil	3300035098
	Rhdi3	Triamitovirus	Glomeromycotina		ND_219069	4e-152	USA: Colorado	Watershed	Soil	3300030990
	Rhdi4	Triamitovirus	Glomeromycotina		ND_224188	0	USA: Colorado	Watershed	Soil	3300031082
	Rhdi4	Triamitovirus	Glomeromycotina		ND_237555	2e-180	Norway: Oslo	Forest	Root	3300031615
	Rhdi4	Triamitovirus	Glomeromycotina		ND_235658	3e-180	USA: Colorado	Watershed	Soil	3300031424
	Rhdi4	Triamitovirus	Glomeromycotina		ND_225531	1e-178	USA: Colorado	Watershed	Soil	3300031092
	Rhor1	Triamitovirus	Basidiomycota		ND_143341	5e-88	USA: Michigan	Arable land	Soil	3300020082
	Rhor1	Triamitovirus	Basidiomycota		ND_052394	2e-87	Kellogg Biological Station, Michigan, USA	Arable land	Root	3300004801
	Rhor1	Triamitovirus	Basidiomycota		ND_226356	4e-87	USA: Colorado	Watershed	Soil	3300031093
	Rhor1	Triamitovirus	Basidiomycota		ND_231886	1e-86	USA: Colorado	Watershed	Soil	3300031114
	Rhso1	Triamitovirus	Basidiomycota		ND_323056	3e-154	USA: Angelo Coastal Reserve, California	Grassland	Soil	3300012377
	Rhso1	Triamitovirus	Basidiomycota		ND_322233	1e-150	USA: Angelo Coastal Reserve, California	Grassland	Soil	3300012364
	Rhso1	Triamitovirus	Basidiomycota		ND_318123	5e-94	USA: Angelo Coastal Reserve, California	Grassland	Soil	3300010136
	Rhso1	Triamitovirus	Basidiomycota		ND_137616	3e-92	USA: Michigan	Arable land	Soil	3300020075
	Rhso1	Triamitovirus	Basidiomycota		ND_322540	4e-89	USA: Angelo Coastal Reserve, California	Grassland	Soil	3300012373
	Rhso21	Duamitovirus	Basidiomycota		ND_172661	0	USA: Michigan	Arable land	Soil	3300022467
	Rhso21	Duamitovirus	Basidiomycota		ND_322411	0	USA: Angelo Coastal Reserve, California	Grassland	Soil	3300012372
	Rhso21	Duamitovirus	Basidiomycota		ND_324583	0	USA: Angelo Coastal Reserve, California	Grassland	Soil	3300012391
	Rhso21	Duamitovirus	Basidiomycota		ND_322833	0	USA: Angelo Coastal Reserve, California	Grassland	Soil	3300012375
	Rhso21	Duamitovirus	Basidiomycota		ND_325643	0	USA: Angelo Coastal Reserve, California	Grassland	Soil	3300012402
	Rhso21	Duamitovirus	Basidiomycota		ND_126976	0	USA: East River, Colorado	Aquifer	Sediment	3300019254
	Rhso21	Duamitovirus	Basidiomycota		ND_155841	0	USA: Oregon	Estuarine ecosystem	Sediment	3300021853
	Rhso21	Duamitovirus	Basidiomycota		ND_267458	0	USA: West Virginia	Arable land	Soil	3300034671
	Rhso21	Duamitovirus	Basidiomycota		ND_268855	0	USA: West Virginia	Arable land	Soil	3300034672
	Rhso21	Duamitovirus	Basidiomycota		ND_274821	0	USA: West Virginia	Arable land	Soil	3300034678
	Rhso21	Duamitovirus	Basidiomycota		ND_262663	0	USA: West Virginia	Arable land	Soil	3300034667
	Rhso21	Duamitovirus	Basidiomycota		ND_052863	0	Kellogg Biological Station, Michigan, USA	Arable land	Root	3300004801
	Rhso23	Triamitovirus	Basidiomycota		ND_234961	1e-100	USA: Colorado	Watershed	Soil	3300031421
	Rhso23	Triamitovirus	Basidiomycota		ND_325682	4e-96	USA: Angelo Coastal Reserve, California	Grassland	Soil	3300012403
	Rhso25	Duamitovirus	Basidiomycota		ND_217519	0	USA: Colorado	Watershed	Soil	3300030988
	Rhso25	Duamitovirus	Basidiomycota		ND_223806	0	USA: Colorado	Watershed	Soil	3300031081
	Rhso25	Duamitovirus	Basidiomycota		ND_228781	0	USA: Colorado	Watershed	Soil	3300031096
	Rhso25	Duamitovirus	Basidiomycota		ND_322064	0	USA: Angelo Coastal Reserve, California	Grassland	Soil	3300012224
	Rhso25	Duamitovirus	Basidiomycota		ND_155670	0	USA: Oregon	Estuarine ecosystem	Sediment	3300021853
	Rhso25	Duamitovirus	Basidiomycota		ND_042223	0	USA: Hopland, California	Arable land	Soil	3300003840
	Rhso25	Duamitovirus	Basidiomycota		ND_281678	0	USA: Florida	Arable land	Soil	3300035566
	Rhso25	Duamitovirus	Basidiomycota		ND_270064	0	USA: West Virginia	Arable land	Soil	3300034673
	Rhso25	Duamitovirus	Basidiomycota		ND_275025	0	USA: West Virginia	Arable land	Soil	3300034678
	Rhso25	Duamitovirus	Basidiomycota		ND_054022	0	Kellogg Biological Station, Michigan, USA	Arable land	Soil	3300004803
	Rhso25	Duamitovirus	Basidiomycota		ND_226670	2e-171	USA: Colorado	Watershed	Soil	3300031093
	Rhso26	Duamitovirus	Basidiomycota		ND_035209	0	Hopland, California, USA	Grassland	Soil	3300003557
	Rhso26	Duamitovirus	Basidiomycota		ND_326004	0	USA: Angelo Coastal Reserve, California	Grassland	Soil	3300012405
	Rhso26	Duamitovirus	Basidiomycota		ND_322736	0	USA: Angelo Coastal Reserve, California	Grassland	Soil	3300012374
	Rhso26	Duamitovirus	Basidiomycota		ND_325116	0	USA: Angelo Coastal Reserve, California	Grassland	Soil	3300012396
	Rhso26	Duamitovirus	Basidiomycota		ND_326525	0	USA: Angelo Coastal Reserve, California	Grassland	Soil	3300012410
	Rhso26	Duamitovirus	Basidiomycota		ND_324522	0	USA: Angelo Coastal Reserve, California	Grassland	Soil	3300012390
	Rhso26	Duamitovirus	Basidiomycota		ND_316567	0	USA: Angelo Coastal Reserve, California	Grassland	Soil	3300010115
	Rhso26	Duamitovirus	Basidiomycota		ND_317764	0	USA: Angelo Coastal Reserve, California	Grassland	Soil	3300010130
	Rhso26	Duamitovirus	Basidiomycota		ND_316119	0	USA: Angelo Coastal Reserve, California	Grassland	Soil	3300010107
	Rhso26	Duamitovirus	Basidiomycota		ND_318316	0	USA: Angelo Coastal Reserve, California	Grassland	Soil	3300010141
	Rhso26	Duamitovirus	Basidiomycota		ND_316965	0	USA: Angelo Coastal Reserve, California	Grassland	Soil	3300010119
	Rhso26	Duamitovirus	Basidiomycota		ND_092616	0	Southern Great Plains ARM Site, Oklahoma	Forest	Soil	3300010152
	Rhso26	Duamitovirus	Basidiomycota		ND_048116	0	Kellogg Biological Station, Michigan, USA	Arable land	Root	3300004785
	Rhso27	Duamitovirus	Basidiomycota		ND_276351	0	USA: Colorado	Watershed	Soil	3300035021
	Rhso27	Duamitovirus	Basidiomycota		ND_225505	0	USA: Colorado	Watershed	Soil	3300031092
	Rhso27	Duamitovirus	Basidiomycota		ND_211869	0	USA: Colorado	Watershed	Soil	3300030903
	Rhso27	Duamitovirus	Basidiomycota		ND_263548	0	USA: West Virginia	Arable land	Soil	3300034667
	Rhso27	Duamitovirus	Basidiomycota		ND_265698	0	USA: West Virginia	Arable land	Soil	3300034669
	Rhso30	Triamitovirus	Basidiomycota		ND_219554	9e-103	USA: Colorado	Watershed	Soil	3300030993
	Rhso30	Triamitovirus	Basidiomycota		ND_226425	1e-102	USA: Colorado	Watershed	Soil	3300031093
	Rhso31	Duamitovirus	Basidiomycota		ND_226197	0	USA: Colorado	Watershed	Soil	3300031093
	Rhso31	Duamitovirus	Basidiomycota		ND_227451	0	USA: Colorado	Watershed	Soil	3300031094
	Rhso31	Duamitovirus	Basidiomycota		ND_212954	0	USA: Colorado	Watershed	Soil	3300030905
	Rhso31	Duamitovirus	Basidiomycota		ND_142740	0	USA: Michigan	Arable land	Soil	3300020081
	Rhso31	Duamitovirus	Basidiomycota		ND_143231	0	USA: Michigan	Arable land	Soil	3300020082
	Rhso31	Duamitovirus	Basidiomycota		ND_172726	0	USA: Michigan	Arable land	Soil	3300022467
	Rhso31	Duamitovirus	Basidiomycota		ND_322132	0	USA: Angelo Coastal Reserve, California	Grassland	Soil	3300012224
	Rhso31	Duamitovirus	Basidiomycota		ND_324459	0	USA: Angelo Coastal Reserve, California	Grassland	Soil	3300012389
	Rhso31	Duamitovirus	Basidiomycota		ND_323439	0	USA: Angelo Coastal Reserve, California	Grassland	Soil	3300012380
	Rhso31	Duamitovirus	Basidiomycota		ND_325119	0	USA: Angelo Coastal Reserve, California	Grassland	Soil	3300012396
	Rhso31	Duamitovirus	Basidiomycota		ND_316316	0	USA: Angelo Coastal Reserve, California	Grassland	Soil	3300010111
	Rhso31	Duamitovirus	Basidiomycota		ND_314713	0	USA: Angelo Coastal Reserve, California	Grassland	Soil	3300010086
	Rhso31	Duamitovirus	Basidiomycota		ND_210885	0	USA: California	Grassland	Litter	3300030898
	Rhso31	Duamitovirus	Basidiomycota		ND_231244	0	USA: California	Grassland	Litter	3300031103
	Rhso31	Duamitovirus	Basidiomycota		ND_092290	0	Southern Great Plains ARM Site, Oklahoma	Forest	Soil	3300010152
	Rhso31	Duamitovirus	Basidiomycota		ND_272015	0	USA: West Virginia	Arable land	Soil	3300034675
	Rhso32	Duamitovirus	Basidiomycota		ND_137290	0	USA: Michigan	Arable land	Soil	3300020070
	Rhso32	Duamitovirus	Basidiomycota		ND_281993	0	USA: Florida	Arable land	Soil	3300035567
	Rhso32	Duamitovirus	Basidiomycota		ND_271812	0	USA: West Virginia	Arable land	Soil	3300034675
	Rhso32	Duamitovirus	Basidiomycota		ND_274493	0	USA: West Virginia	Arable land	Soil	3300034678
	Rhso34	Duamitovirus	Basidiomycota		ND_225479	0	USA: Colorado	Watershed	Soil	3300031092
	Rhso34	Duamitovirus	Basidiomycota		ND_207093	0	USA: Colorado	Watershed	Soil	3300030830
	Rhso34	Duamitovirus	Basidiomycota		ND_211805	0	USA: Colorado	Watershed	Soil	3300030903
	Rhso34	Duamitovirus	Basidiomycota		ND_144754	0	USA: Michigan	Arable land	Soil	3300020610
	Rhso34	Duamitovirus	Basidiomycota		ND_139320	0	USA: Michigan	Arable land	Soil	3300020077
	Rhso34	Duamitovirus	Basidiomycota		ND_172772	0	USA: Michigan	Arable land	Soil	3300022467
	Rhso34	Duamitovirus	Basidiomycota		ND_137528	0	USA: Michigan	Arable land	Soil	3300020075
	Rhso34	Duamitovirus	Basidiomycota		ND_216788	0	USA: California	Grassland	Litter	3300030983
	Rhso34	Duamitovirus	Basidiomycota		ND_205787	0	Norway: Oslo	Forest	Litter	3300030811
	Rhso34	Duamitovirus	Basidiomycota		ND_155928	0	USA: Oregon	Estuarine ecosystem	Sediment	3300021853
	Rhso34	Duamitovirus	Basidiomycota		ND_124800	0	USA: East River, Colorado	Aquifer	Soil	3300019244
	Rhso34	Duamitovirus	Basidiomycota		ND_051658	0	Kellogg Biological Station, Michigan, USA	Arable land	Soil	3300004800
	Rhso34	Duamitovirus	Basidiomycota		ND_053691	0	Kellogg Biological Station, Michigan, USA	Arable land	Soil	3300004803
	Rhso34	Duamitovirus	Basidiomycota		ND_053706	0	Kellogg Biological Station, Michigan, USA	Arable land	Soil	3300004803
	Rhso34	Duamitovirus	Basidiomycota		ND_050757	0	Kellogg Biological Station, Michigan, USA	Arable land	Soil	3300004799
	Scni1	Unuamitovirus	Ascomycota		ND_173092	0	USA: Michigan	Arable land	Soil	3300022467
	Scni1	Unuamitovirus	Ascomycota		ND_262074	0	USA: West Virginia	Arable land	Soil	3300034666
	Scni1	Unuamitovirus	Ascomycota		ND_236205	0	USA: Pennsylvania	Soil-surface biofilm	Soil	3300031487
	Scsc1	Unuamitovirus	Ascomycota		ND_096768	0	USA: Alaska	Forest	Soil	3300010866
	Scsc1	Unuamitovirus	Ascomycota		ND_135659	0	USA: Michigan	Arable land	Soil	3300020069
	Scsc1	Unuamitovirus	Ascomycota		ND_242647	0	USA: Michigan	Arable land	Leaf	3300032625
	Scsc1	Unuamitovirus	Ascomycota		ND_179672	0	USA: Massachusetts	Forest	Soil	3300022531
	Scsc1	Unuamitovirus	Ascomycota		ND_281780	0	USA: Florida	Arable land	Soil	3300035566
	Scsc2	Unuamitovirus	Ascomycota		ND_281794	0	USA: Florida	Arable land	Soil	3300035566
	Scsc2	Unuamitovirus	Ascomycota		ND_158054	2e-177	USA: Pennsylvania	Freshwater	Sediment	3300021861
	Scsc2	Unuamitovirus	Ascomycota		ND_407747	8e-170	USA: California	Grassland	Litter	3300030797
	Scsc2	Unuamitovirus	Ascomycota		ND_124619	1e-164	USA: East River, Colorado	Aquifer	Soil	3300019244
	Scsc2	Unuamitovirus	Ascomycota		ND_427391	2e-163	USA: California	Grassland	Litter	3300030894
	Scsc2	Unuamitovirus	Ascomycota		ND_414076	2e-163	USA: California	Grassland	Litter	3300031045
	Scsc2	Unuamitovirus	Ascomycota		ND_213898	1e-161	USA: California	Grassland	Litter	3300030926
	Scsc2	Unuamitovirus	Ascomycota		ND_432290	2e-158	USA: California	Grassland	Litter	3300030795
	Scsc2	Unuamitovirus	Ascomycota		ND_429547	2e-158	USA: California	Grassland	Litter	3300030798
	Scsc2	Unuamitovirus	Ascomycota		ND_425104	2e-158	USA: California	Grassland	Litter	3300030822
	Scsc2	Unuamitovirus	Ascomycota		ND_421008	3e-158	USA: California	Grassland	Litter	3300031079
	Scsc2	Unuamitovirus	Ascomycota		ND_412095	4e-158	USA: California	Grassland	Litter	3300031104
	Scsc2	Unuamitovirus	Ascomycota		ND_431920	5e-158	USA: California	Grassland	Litter	3300030792
	Scsc3	Duamitovirus	Ascomycota		ND_206499	0	USA: California	Grassland	Litter	3300030828
	Scsc3	Duamitovirus	Ascomycota		ND_416295	0	Norway: Oslo	Forest	Litter	3300030834
	Scsc3	Duamitovirus	Ascomycota		ND_209604	0	Norway: Oslo	Forest	Litter	3300030872
	Scsc3	Duamitovirus	Ascomycota		ND_052743	0	Kellogg Biological Station, Michigan, USA	Arable land	Root	3300004801
	Scsc4	Unuamitovirus	Ascomycota		ND_035367	0	Hopland, California, USA	Grassland	Soil	3300003559
	Scsc4	Unuamitovirus	Ascomycota		ND_035462	0	Hopland, California, USA	Grassland	Soil	3300003559
	Scsc4	Unuamitovirus	Ascomycota		ND_096794	0	USA: Alaska	Forest	Soil	3300010866
	Scsc4	Unuamitovirus	Ascomycota		ND_096222	0	USA: Alaska	Forest	Soil	3300010864
	Scsc4	Unuamitovirus	Ascomycota		ND_141714	0	USA: Michigan	Arable land	Soil	3300020080
	Scsc4	Unuamitovirus	Ascomycota		ND_268010	0	USA: West Virginia	Arable land	Soil	3300034671
	Scsc4	Unuamitovirus	Ascomycota		ND_270267	0	USA: West Virginia	Arable land	Soil	3300034673
	Scsc4	Unuamitovirus	Ascomycota		ND_271951	0	USA: West Virginia	Arable land	Soil	3300034675
	Scsc4	Unuamitovirus	Ascomycota		ND_274057	0	USA: West Virginia	Arable land	Soil	3300034677
	Scsc4	Unuamitovirus	Ascomycota		ND_266809	0	USA: West Virginia	Arable land	Soil	3300034670
	Scsc4	Unuamitovirus	Ascomycota		ND_259404	0	USA: West Virginia	Arable land	Soil	3300034664
	Scsc4	Unuamitovirus	Ascomycota		ND_256798	0	USA: West Virginia	Arable land	Soil	3300034662
	Scsc4	Unuamitovirus	Ascomycota		ND_236265	0	USA: Pennsylvania	Soil-surface biofilm	Soil	3300031495
	Scsc6	Duamitovirus	Ascomycota		ND_224382	2e-172	USA: Colorado	Watershed	Soil	3300031082
	Scsc6	Duamitovirus	Ascomycota		ND_030240	1e-169	USA: California	Wetland	Soil	3300001810
	Scsc6	Duamitovirus	Ascomycota		ND_316807	3e-169	USA: Angelo Coastal Reserve, California	Grassland	Soil	3300010117
	Scsc6	Duamitovirus	Ascomycota		ND_234339	4e-168	USA: California	Grassland	Litter	3300031136
	Scsc6	Duamitovirus	Ascomycota		ND_204174	5e-168	Norway: Oslo	Forest	Litter	3300030764
	Scsc6	Duamitovirus	Ascomycota		ND_324060	2e-167	USA: Angelo Coastal Reserve, California	Grassland	Soil	3300012386
	Scsc6	Duamitovirus	Ascomycota		ND_317609	3e-167	USA: Angelo Coastal Reserve, California	Grassland	Soil	3300010127
	Scsc6	Duamitovirus	Ascomycota		ND_325804	7e-167	USA: Angelo Coastal Reserve, California	Grassland	Soil	3300012403
	Scsc6	Duamitovirus	Ascomycota		ND_033517	1e-166	Hopland, California, USA	Grassland	Soil	3300003288
	Scsc6	Duamitovirus	Ascomycota		ND_235774	1e-166	USA: California	Grassland	Litter	3300031426
	Scsc6	Duamitovirus	Ascomycota		ND_223377	2e-166	USA: California	Grassland	Litter	3300031074
	Scsc6	Duamitovirus	Ascomycota		ND_054011	4e-166	Kellogg Biological Station, Michigan, USA	Arable land	Soil	3300004803
	Scsc6	Duamitovirus	Ascomycota		ND_318000	8e-166	USA: Angelo Coastal Reserve, California	Grassland	Soil	3300010134
	Scsc7	Unuamitovirus	Ascomycota		ND_040148	0	Hopland, California, USA	Grassland	Soil	3300003613
	Scsc7	Unuamitovirus	Ascomycota		ND_035105	0	Hopland, California, USA	Grassland	Soil	3300003550
	Scsc7	Unuamitovirus	Ascomycota		ND_035769	0	Hopland, California, USA	Grassland	Soil	3300003563
	Scsc7	Unuamitovirus	Ascomycota		ND_035466	0	Hopland, California, USA	Grassland	Soil	3300003559
	Scsc7	Unuamitovirus	Ascomycota		ND_041081	0	Hopland, California, USA	Arable land	Litter	3300003693
	Scsc7	Unuamitovirus	Ascomycota		ND_041940	0	Hopland, California, USA	Arable land	Litter	3300003735
	Scsc7	Unuamitovirus	Ascomycota		ND_322914	0	USA: Angelo Coastal Reserve, California	Grassland	Soil	3300012376
	Scsc7	Unuamitovirus	Ascomycota		ND_324430	0	USA: Angelo Coastal Reserve, California	Grassland	Soil	3300012389
	Scsc7	Unuamitovirus	Ascomycota		ND_315590	0	USA: Angelo Coastal Reserve, California	Grassland	Soil	3300010101
	Scsc7	Unuamitovirus	Ascomycota		ND_239094	3e-91	Czech Republic: South Bohemian Region	Forest	Litter	3300031869
	Scsc7	Unuamitovirus	Ascomycota		ND_430145	1e-86	USA: Michigan	Arable land	Leaf	3300033523
	Scsc7	Unuamitovirus	Ascomycota		ND_242271	2e-86	USA: Michigan	Arable land	Leaf	3300032592
	Scsc7	Unuamitovirus	Ascomycota		ND_423134	5e-86	USA: Michigan	Arable land	Leaf	3300033532
	Thba1	Unuamitovirus	Ascomycota		ND_136627	0	USA: Michigan	Arable land	Soil	3300020070
	Thba1	Unuamitovirus	Ascomycota		ND_136008	0	USA: Michigan	Arable land	Soil	3300020069
	Thba1	Unuamitovirus	Ascomycota		ND_142428	0	USA: Michigan	Arable land	Soil	3300020081
	Thba1	Unuamitovirus	Ascomycota		ND_143159	0	USA: Michigan	Arable land	Soil	3300020082
	Thba1	Unuamitovirus	Ascomycota		ND_140467	0	USA: Michigan	Arable land	Soil	3300020078
	Thba1	Unuamitovirus	Ascomycota		ND_144666	0	USA: Michigan	Arable land	Soil	3300020610
	Thba1	Unuamitovirus	Ascomycota		ND_172992	0	USA: Michigan	Arable land	Soil	3300022467
	Thba1	Unuamitovirus	Ascomycota		ND_141559	0	USA: Michigan	Arable land	Soil	3300020080
	Thba1	Unuamitovirus	Ascomycota		ND_242162	0	USA: Michigan	Arable land	Leaf	3300032589
	Thba1	Unuamitovirus	Ascomycota		ND_245689	0	USA: Michigan	Arable land	Leaf	3300033537
	Thba1	Unuamitovirus	Ascomycota		ND_265682	0	USA: West Virginia	Arable land	Soil	3300034669
	Thba1	Unuamitovirus	Ascomycota		ND_253033	0	USA: West Virginia	Arable land	Soil	3300034659
	Thba1	Unuamitovirus	Ascomycota		ND_256649	0	USA: West Virginia	Arable land	Soil	3300034662
	Thba1	Unuamitovirus	Ascomycota		ND_264446	0	USA: West Virginia	Arable land	Soil	3300034668
	Thba1	Unuamitovirus	Ascomycota		ND_261930	0	USA: West Virginia	Arable land	Soil	3300034666
	Thba1	Unuamitovirus	Ascomycota		ND_049983	0	Kellogg Biological Station, Michigan, USA	Arable land	Root	3300004798
	Thba1	Unuamitovirus	Ascomycota		ND_236168	2e-178	USA: Pennsylvania	Soil-surface biofilm	Soil	3300031484
	Thba1	Unuamitovirus	Ascomycota		ND_173060	4e-177	USA: Michigan	Arable land	Soil	3300022467
	Tuae1	Duamitovirus	Ascomycota		ND_135916	0	USA: Michigan	Arable land	Soil	3300020069
	Tuae1	Duamitovirus	Ascomycota		ND_267870	0	USA: West Virginia	Arable land	Soil	3300034671
	Tuae1	Duamitovirus	Ascomycota		ND_342289	2e-176	USA: Illinois	Active sludge	Litter	3300019216
	Tuae1	Duamitovirus	Ascomycota		ND_124728	1e-155	USA: East River, Colorado	Aquifer	Soil	3300019244
	Tuae1	Duamitovirus	Ascomycota		ND_098786	2e-155	USA: Stanford, CA	Forest	Soil	3300011333
	Tuae1	Duamitovirus	Ascomycota		ND_121517	4e-153	USA: East River, Colorado	Aquifer	Soil	3300019228
	Tuae1	Duamitovirus	Ascomycota		ND_121470	3e-115	USA: East River, Colorado	Aquifer	Soil	3300019228
	Tuae1	Duamitovirus	Ascomycota		ND_037271	2e-114	Hopland, California, USA	Grassland	Soil	3300003572
	Tuae1	Duamitovirus	Ascomycota		ND_035516	4e-113	Hopland, California, USA	Grassland	Soil	3300003562
	Tuae1	Duamitovirus	Ascomycota		ND_033844	4e-113	Hopland, California, USA	Arable land	Litter	3300003300
	Tuae1	Duamitovirus	Ascomycota		ND_037588	9e-113	Hopland, California, USA	Grassland	Soil	3300003573
	Tuae1	Duamitovirus	Ascomycota		ND_042335	3e-110	USA: Hopland, California	Arable land	Soil	3300003840
	Tuae1	Duamitovirus	Ascomycota		ND_036894	4e-110	Hopland, California, USA	Grassland	Soil	3300003571
	Tuae1	Duamitovirus	Ascomycota		ND_041840	8e-110	Hopland, California, USA	Arable land	Litter	3300003735
	Tuex1	Triamitovirus	Ascomycota		ND_123536	0	USA: East River, Colorado	Aquifer	Soil	3300019238
	Tuex1	Triamitovirus	Ascomycota		ND_133743	0	USA: East River, Colorado	Aquifer	Soil	3300020065
	Tuex1	Triamitovirus	Ascomycota		ND_226390	2e-144	USA: Colorado	Watershed	Soil	3300031093
	Tuex1	Triamitovirus	Ascomycota		ND_226385	2e-137	USA: Colorado	Watershed	Soil	3300031093
	Tuex1	Triamitovirus	Ascomycota		ND_322252	3e-80	USA: Angelo Coastal Reserve, California	Grassland	Soil	3300012364
	Tuex1	Triamitovirus	Ascomycota		ND_135981	7e-80	USA: Michigan	Arable land	Soil	3300020069
	Tuex1	Triamitovirus	Ascomycota		ND_141737	7e-80	USA: Michigan	Arable land	Soil	3300020080
	Tuex1	Triamitovirus	Ascomycota		ND_052294	8e-80	Kellogg Biological Station, Michigan, USA	Arable land	Soil	3300004800
	Tuex1	Triamitovirus	Ascomycota		ND_275757	3e-78	USA: Colorado	Watershed	Soil	3300034681
	Tuex1	Triamitovirus	Ascomycota		ND_316647	4e-76	USA: Angelo Coastal Reserve, California	Grassland	Soil	3300010116
	Tuex1	Triamitovirus	Ascomycota		ND_145040	6e-75	USA: California	Forest	Soil	3300021151
	Tuex1	Triamitovirus	Ascomycota		ND_275759	3e-71	USA: Colorado	Watershed	Soil	3300034681
	Tuex1	Triamitovirus	Ascomycota		ND_222231	5e-70	USA: Colorado	Watershed	Soil	3300031058
	Tuex1	Triamitovirus	Ascomycota		ND_130126	3e-69	USA: East River, Colorado	Aquifer	Sediment	3300019263
	WenlNV9	Kvaramitovirus	Crustacean		ND_429173	9e-151	Sweden: Baltic Sea	Marine	Sediment	3300035577
	WenlNV9	Kvaramitovirus	Crustacean		ND_286111	4e-148	Sweden: Baltic Sea	Marine	Sediment	3300035575
	WenlNV9	Kvaramitovirus	Crustacean		ND_430388	5e-148	Sweden: Baltic Sea	Marine	Sediment	3300035570
	WenlNV9	Kvaramitovirus	Crustacean		ND_413795	4e-141	Sweden: Baltic Sea	Marine	Sediment	3300035573
	WenlNV9	Kvaramitovirus	Crustacean		ND_298024	6e-136	USA: Texas	Marine	Sediment	3300035605
	WenlNV9	Kvaramitovirus	Crustacean		ND_171292	2e-126	USA: Washington	Estuarine ecosystem	Sediment	3300022373
	WenlNV9	Kvaramitovirus	Crustacean		ND_170133	3e-124	USA: Washington	Estuarine ecosystem	Sediment	3300022365
	WenlNV9	Kvaramitovirus	Crustacean		ND_363258	5e-108	USA: Alabama	Forest	Soil	3300033524
	WenlNV9	Kvaramitovirus	Crustacean		ND_302349	1e-92	Germany: Weissenstadt	Peatland	Soil	3300004607
	WenlNV9	Kvaramitovirus	Crustacean		ND_300930	3e-91	Germany: Weissenstadt	Peatland	Soil	3300004478
	WenlNV9	Kvaramitovirus	Crustacean		ND_094139	2e-89	USA: Chesapeake Bay	Brackish-water	Water	3300010307
	WenlNV9	Kvaramitovirus	Crustacean		ND_171615	8e-88	USA: Oregon	Estuarine ecosystem	Water	3300022375
	WenlNV9	Kvaramitovirus	Crustacean		ND_106044	1e-85	Canada: Quebec	Freshwater	Water	3300012768
	WenlNV9	Kvaramitovirus	Crustacean		ND_162321	1e-83	USA: Georgia	Freshwater	Water	3300022154
	WenlNV9	Kvaramitovirus	Crustacean		ND_220527	3e-83	Norway: Oslo	Forest	Litter	3300031016
	WenlNV9	Kvaramitovirus	Crustacean		ND_209672	4e-83	Norway: Oslo	Forest	Soil	3300030873
	WenlNV9	Kvaramitovirus	Crustacean		ND_040476	8e-83	Sandusky Bay, Ohio, USA	Freshwater	Sediment	3300003684
	WenlNV9	Kvaramitovirus	Crustacean		ND_419592	4e-82	Norway: Oslo	Forest	Litter	3300030835
	§RNA Viruses in Metatranscriptomes Discovery Project: https://riboviria.org/
	¶Identifier of study information and sequenceing library
