# Supplementary material for: Structurally distinct mitoviruses: are they an ancestral lineage of the Mitoviridae exclusive to arbuscular mycorrhizal fungi (Glomeromycotina)?
Source: mBio. 2023 May 10;14(4):e00240-23. doi: 10.1128/mbio.00240-23 (PMC10470734; doi:10.1128/mbio.00240-23)
Supplement: Dataset S4 — Putative virus genera and host taxa of the mitovirus-like viruses in the 184 libraries. [file mbio.00240-23-s0010.xlsx]

## Sheet: S4
	Dataset S4. Putative virus genera and host taxa of the mitovirus-like viruses in the 184 libraries from which large duamitovirus-like sequences were identified.
					Top hit reference species
	Sequence ID	IMG Genome ID¶	E-value		Label	Genus	Host phylum/kingdom
	ND_031858	3300002659	2e-133		Hean1	Duamitovirus	Basidiomycota
	ND_031860	3300002659	6e-123		Hepa3	Duamitovirus	Basidiomycota
	ND_031861	3300002659	4e-143		Hean2	Unuamitovirus	Basidiomycota
	ND_031867	3300002659	9e-108		Rhso31	Duamitovirus	Basidiomycota
	ND_032254	3300002678	0		Dive2	Duamitovirus	Glomeromycotina
	ND_032611	3300003159	2e-157		Fubo1	Duamitovirus	Ascomycota
	ND_032614	3300003159	4e-132		Fupo4	Duamitovirus	Ascomycota
	ND_032618	3300003159	3e-85		Clod1	Duamitovirus	Basidiomycota
	ND_032621	3300003159	2e-139		Scsc4	Unuamitovirus	Ascomycota
	ND_032627	3300003159	8e-139		Scsc4	Unuamitovirus	Ascomycota
	ND_032636	3300003159	3e-95		Rhso21	Duamitovirus	Basidiomycota
	ND_032657	3300003159	0		Boci2	Unuamitovirus	Ascomycota
	ND_032798	3300003162	5e-113		Lebi1	Unuamitovirus	Ascomycota
	ND_032799	3300003162	6e-140		Scsc4	Unuamitovirus	Ascomycota
	ND_032801	3300003162	3e-123		Nepa1	Duamitovirus	Ascomycota
	ND_032802	3300003162	4e-83		Dive2	Duamitovirus	Glomeromycotina
	ND_032804	3300003162	1e-136		Fupo4	Duamitovirus	Ascomycota
	ND_032805	3300003162	6e-70		Dive2	Duamitovirus	Glomeromycotina
	ND_032806	3300003162	2e-130		Gima1	Duamitovirus	Glomeromycotina
	ND_032810	3300003162	8e-94		Enmu7	Unuamitovirus	Zoopagamycota
	ND_032813	3300003162	1e-84		Clod1	Duamitovirus	Basidiomycota
	ND_032822	3300003162	0		Dive2	Duamitovirus	Glomeromycotina
	ND_032824	3300003162	7e-73		Bodo1	Duamitovirus	Ascomycota
	ND_032832	3300003162	8e-76		Albr1	Unuamitovirus	Ascomycota
	ND_032834	3300003162	6e-63		Scsc6	Duamitovirus	Ascomycota
	ND_032839	3300003162	2e-152		Dive2	Duamitovirus	Glomeromycotina
	ND_032840	3300003162	6e-91		Fupo4	Duamitovirus	Ascomycota
	ND_032847	3300003162	0		Scsc7	Unuamitovirus	Ascomycota
	ND_032857	3300003162	5e-76		Dive2	Duamitovirus	Glomeromycotina
	ND_032858	3300003162	6e-93		Fupo4	Duamitovirus	Ascomycota
	ND_032861	3300003162	1e-71		Fupo4	Duamitovirus	Ascomycota
	ND_032872	3300003162	0		Rhcl5	Duamitovirus	Glomeromycotina
	ND_032878	3300003162	3e-84		Epni1	Duamitovirus	Ascomycota
	ND_032881	3300003162	3e-138		Alar1	Unuamitovirus	Ascomycota
	ND_032882	3300003162	2e-59		Opno3b	Duamitovirus	Ascomycota
	ND_032893	3300003162	2e-108		Rhso21	Duamitovirus	Basidiomycota
	ND_032900	3300003162	5e-114		Bodo1	Duamitovirus	Ascomycota
	ND_032910	3300003162	6e-163		Dive2	Duamitovirus	Glomeromycotina
	ND_032912	3300003162	0		Giro1	Unuamitovirus	Glomeromycotina
	ND_032921	3300003162	0		Nior2	Unuamitovirus	Ascomycota
	ND_032922	3300003162	6e-65		Bodo1	Duamitovirus	Ascomycota
	ND_032928	3300003162	2e-98		Nepa1	Duamitovirus	Ascomycota
	ND_032931	3300003162	3e-164		Opno6	Unuamitovirus	Ascomycota
	ND_032936	3300003162	3e-139		Scsc4	Unuamitovirus	Ascomycota
	ND_032941	3300003162	1e-118		Albr1	Unuamitovirus	Ascomycota
	ND_032947	3300003162	1e-106		Fupo4	Duamitovirus	Ascomycota
	ND_032954	3300003162	0		Rhir1	Duamitovirus	Glomeromycotina
	ND_032955	3300003162	3e-160		Rhcl5	Duamitovirus	Glomeromycotina
	ND_032957	3300003162	5e-88		Bodo1	Duamitovirus	Ascomycota
	ND_032962	3300003162	1e-100		Rhso21	Duamitovirus	Basidiomycota
	ND_032965	3300003162	2e-92		Busp1	Duamitovirus	Ascomycota
	ND_032969	3300003162	1e-87		Fupo4	Duamitovirus	Ascomycota
	ND_032977	3300003162	8e-146		Gima1	Duamitovirus	Glomeromycotina
	ND_032983	3300003162	7e-90		Rhso31	Duamitovirus	Basidiomycota
	ND_032985	3300003162	0		Boci3	Duamitovirus	Ascomycota
	ND_033002	3300003162	5e-111		Opno1c	Duamitovirus	Ascomycota
	ND_033005	3300003162	3e-71		Opno5	Unuamitovirus	Ascomycota
	ND_033008	3300003162	3e-85		Rhso31	Duamitovirus	Basidiomycota
	ND_033017	3300003162	1e-66		Hepa3	Duamitovirus	Basidiomycota
	ND_033022	3300003162	6e-93		Fupo4	Duamitovirus	Ascomycota
	ND_033040	3300003162	7e-89		Enmu1	Unuamitovirus	Zoopagamycota
	ND_033041	3300003162	1e-79		Enmu3	Unuamitovirus	Zoopagamycota
	ND_033042	3300003162	4e-93		Rhso31	Duamitovirus	Basidiomycota
	ND_033044	3300003162	2e-111		Fubo1	Duamitovirus	Ascomycota
	ND_033073	3300003162	0		Boci2	Unuamitovirus	Ascomycota
	ND_033128	3300003162	0		Enmu2	Unuamitovirus	Zoopagamycota
	ND_033150	3300003163	1e-97		Bodo1	Duamitovirus	Ascomycota
	ND_033154	3300003163	4e-70		Dive2	Duamitovirus	Glomeromycotina
	ND_033157	3300003163	2e-82		Dive2	Duamitovirus	Glomeromycotina
	ND_033158	3300003163	4e-112		Lebi1	Unuamitovirus	Ascomycota
	ND_033161	3300003163	3e-75		Albr1	Unuamitovirus	Ascomycota
	ND_033188	3300003163	1e-79		Bodo1	Duamitovirus	Ascomycota
	ND_033191	3300003163	8e-75		Fupo4	Duamitovirus	Ascomycota
	ND_033206	3300003163	4e-123		Nepa1	Duamitovirus	Ascomycota
	ND_033213	3300003163	0		Giro2	Unuamitovirus	Glomeromycotina
	ND_033222	3300003163	9e-146		Gima1	Duamitovirus	Glomeromycotina
	ND_033226	3300003163	0		Giro1	Unuamitovirus	Glomeromycotina
	ND_033234	3300003163	0		Rhcl5	Duamitovirus	Glomeromycotina
	ND_033251	3300003163	3e-110		Fupo4	Duamitovirus	Ascomycota
	ND_033260	3300003163	8e-91		Fupo4	Duamitovirus	Ascomycota
	ND_033272	3300003163	3e-137		Grab1	Unuamitovirus	Ascomycota
	ND_033274	3300003163	4e-85		Epni1	Duamitovirus	Ascomycota
	ND_033287	3300003163	2e-77		Enmu6	Unuamitovirus	Zoopagamycota
	ND_033296	3300003163	6e-84		Opno1c	Duamitovirus	Ascomycota
	ND_033328	3300003163	2e-88		Fupo4	Duamitovirus	Ascomycota
	ND_033339	3300003163	0		Giro1	Unuamitovirus	Glomeromycotina
	ND_033340	3300003163	2e-86		Fupo3	Duamitovirus	Ascomycota
	ND_033409	3300003163	1e-90		Rhso21	Duamitovirus	Basidiomycota
	ND_033461	3300003163	0		Enmu2	Unuamitovirus	Zoopagamycota
	ND_033965	3300003305	8e-95		Rhso31	Duamitovirus	Basidiomycota
	ND_033971	3300003305	4e-70		Dive2	Duamitovirus	Glomeromycotina
	ND_033977	3300003305	4e-115		Fupo4	Duamitovirus	Ascomycota
	ND_033989	3300003305	1e-109		Rhso21	Duamitovirus	Basidiomycota
	ND_033992	3300003305	9e-160		Rhcl5	Duamitovirus	Glomeromycotina
	ND_033994	3300003305	5e-88		Rhso31	Duamitovirus	Basidiomycota
	ND_033995	3300003305	1e-74		Opno5	Unuamitovirus	Ascomycota
	ND_034003	3300003305	1e-140		Nepa1	Duamitovirus	Ascomycota
	ND_034017	3300003305	6e-107		Lebi1	Unuamitovirus	Ascomycota
	ND_034018	3300003305	1e-70		Nepa1	Duamitovirus	Ascomycota
	ND_034021	3300003305	3e-35		Dive2	Duamitovirus	Glomeromycotina
	ND_034031	3300003305	8e-99		Bodo1	Duamitovirus	Ascomycota
	ND_034037	3300003305	0		Giro2	Unuamitovirus	Glomeromycotina
	ND_034041	3300003305	2e-71		Dive2	Duamitovirus	Glomeromycotina
	ND_034065	3300003305	1e-140		Scsc4	Unuamitovirus	Ascomycota
	ND_034081	3300003305	0		Boci2	Unuamitovirus	Ascomycota
	ND_034093	3300003305	2e-105		Opno7	Kvaramitovirus	Ascomycota
	ND_034097	3300003305	7e-89		Enmu7	Unuamitovirus	Zoopagamycota
	ND_034114	3300003305	6e-90		Boci3	Duamitovirus	Ascomycota
	ND_034116	3300003305	3e-94		Enmu7	Unuamitovirus	Zoopagamycota
	ND_034136	3300003305	1e-90		Rhso21	Duamitovirus	Basidiomycota
	ND_034162	3300003305	8e-121		Dive2	Duamitovirus	Glomeromycotina
	ND_034170	3300003305	8e-115		Bodo1	Duamitovirus	Ascomycota
	ND_034250	3300003308	4e-76		Dive2	Duamitovirus	Glomeromycotina
	ND_034251	3300003308	4e-104		Rhso21	Duamitovirus	Basidiomycota
	ND_034254	3300003308	1e-131		Gima1	Duamitovirus	Glomeromycotina
	ND_034261	3300003308	1e-109		Rhso21	Duamitovirus	Basidiomycota
	ND_034271	3300003308	5e-72		Bodo1	Duamitovirus	Ascomycota
	ND_034272	3300003308	6e-85		Rhcl5	Duamitovirus	Glomeromycotina
	ND_034275	3300003308	5e-113		Lebi1	Unuamitovirus	Ascomycota
	ND_034277	3300003308	4e-83		Nepa1	Duamitovirus	Ascomycota
	ND_034293	3300003308	3e-77		Opno5	Unuamitovirus	Ascomycota
	ND_034316	3300003308	5e-94		Enmu7	Unuamitovirus	Zoopagamycota
	ND_034379	3300003308	0		Lebi1	Unuamitovirus	Ascomycota
	ND_034386	3300003308	6e-48		Opno3b	Duamitovirus	Ascomycota
	ND_034396	3300003308	7e-88		Fupo4	Duamitovirus	Ascomycota
	ND_034407	3300003308	0		Dive2	Duamitovirus	Glomeromycotina
	ND_034435	3300003308	3e-35		Dive2	Duamitovirus	Glomeromycotina
	ND_034447	3300003308	1e-53		Clod1	Duamitovirus	Basidiomycota
	ND_034451	3300003308	0		Enmu2	Unuamitovirus	Zoopagamycota
	ND_034466	3300003308	0		Rhcl5	Duamitovirus	Glomeromycotina
	ND_034471	3300003308	2e-83		Giro1	Unuamitovirus	Glomeromycotina
	ND_034477	3300003308	0		Fuve1	Unuamitovirus	Ascomycota
	ND_034483	3300003308	0		Boci3	Duamitovirus	Ascomycota
	ND_034499	3300003308	2e-61		Opno3b	Duamitovirus	Ascomycota
	ND_034510	3300003308	3e-127		Rhcl5	Duamitovirus	Glomeromycotina
	ND_034514	3300003308	2e-87		Fupo3	Duamitovirus	Ascomycota
	ND_034537	3300003308	2e-45		Fupo4	Duamitovirus	Ascomycota
	ND_034653	3300003544	2e-159		Fubo1	Duamitovirus	Ascomycota
	ND_034657	3300003544	0		Giro1	Unuamitovirus	Glomeromycotina
	ND_034665	3300003544	0		Dive2	Duamitovirus	Glomeromycotina
	ND_034674	3300003544	8e-113		Lebi1	Unuamitovirus	Ascomycota
	ND_034679	3300003544	1e-139		Scsc4	Unuamitovirus	Ascomycota
	ND_034685	3300003544	4e-107		Tuae1	Duamitovirus	Ascomycota
	ND_034689	3300003544	9e-82		Dive2	Duamitovirus	Glomeromycotina
	ND_034740	3300003544	1e-105		Rhso21	Duamitovirus	Basidiomycota
	ND_034779	3300003544	3e-74		Fupo4	Duamitovirus	Ascomycota
	ND_034780	3300003544	4e-97		Boci3	Duamitovirus	Ascomycota
	ND_034784	3300003544	0		Rhce1	Duamitovirus	Basidiomycota
	ND_034785	3300003544	3e-133		Enmu7	Unuamitovirus	Zoopagamycota
	ND_034800	3300003544	0		Rhcl5	Duamitovirus	Glomeromycotina
	ND_034809	3300003544	3e-83		Giro1	Unuamitovirus	Glomeromycotina
	ND_034814	3300003544	1e-85		Boci3	Duamitovirus	Ascomycota
	ND_034817	3300003544	0		Fubo1	Duamitovirus	Ascomycota
	ND_034858	3300003544	8e-61		Bodo1	Duamitovirus	Ascomycota
	ND_034862	3300003544	3e-162		Fuve1	Unuamitovirus	Ascomycota
	ND_034872	3300003544	4e-115		Nior2	Unuamitovirus	Ascomycota
	ND_034881	3300003544	0		Enmu2	Unuamitovirus	Zoopagamycota
	ND_034899	3300003544	3e-83		Rhcl5	Duamitovirus	Glomeromycotina
	ND_034917	3300003544	7e-84		Dive2	Duamitovirus	Glomeromycotina
	ND_034942	3300003544	0		Giro1	Unuamitovirus	Glomeromycotina
	ND_034964	3300003544	1e-89		Alar1	Unuamitovirus	Ascomycota
	ND_034986	3300003544	2e-108		Fubo1	Duamitovirus	Ascomycota
	ND_035025	3300003544	5e-80		Nepa1	Duamitovirus	Ascomycota
	ND_035035	3300003544	3e-71		Opno5	Unuamitovirus	Ascomycota
	ND_035153	3300003551	5e-154		Clod1	Duamitovirus	Basidiomycota
	ND_035154	3300003551	8e-157		Clod1	Duamitovirus	Basidiomycota
	ND_035155	3300003551	9e-87		Fupo4	Duamitovirus	Ascomycota
	ND_035158	3300003551	1e-144		Clod1	Duamitovirus	Basidiomycota
	ND_035160	3300003551	0		Hean2	Unuamitovirus	Basidiomycota
	ND_035161	3300003551	0		Hean2	Unuamitovirus	Basidiomycota
	ND_035163	3300003551	6e-90		Scsc3	Duamitovirus	Ascomycota
	ND_035165	3300003551	5e-152		Rhcl5	Duamitovirus	Glomeromycotina
	ND_035166	3300003551	4e-115		Hean1	Duamitovirus	Basidiomycota
	ND_035169	3300003551	2e-114		Hean1	Duamitovirus	Basidiomycota
	ND_035896	3300003568	4e-70		Dive2	Duamitovirus	Glomeromycotina
	ND_035901	3300003568	1e-114		Bodo1	Duamitovirus	Ascomycota
	ND_035904	3300003568	1e-159		Fubo1	Duamitovirus	Ascomycota
	ND_035907	3300003568	7e-78		Giro3	Duamitovirus	Glomeromycotina
	ND_035910	3300003568	2e-112		Lebi1	Unuamitovirus	Ascomycota
	ND_035926	3300003568	2e-71		Bodo1	Duamitovirus	Ascomycota
	ND_035941	3300003568	3e-139		Scsc4	Unuamitovirus	Ascomycota
	ND_036019	3300003568	1e-72		Giro2	Unuamitovirus	Glomeromycotina
	ND_036057	3300003569	2e-90		Fupo4	Duamitovirus	Ascomycota
	ND_036058	3300003569	1e-140		Scsc4	Unuamitovirus	Ascomycota
	ND_036059	3300003569	6e-93		Fupo4	Duamitovirus	Ascomycota
	ND_036077	3300003569	2e-93		Enmu7	Unuamitovirus	Zoopagamycota
	ND_036175	3300003569	1e-105		Rhce1	Duamitovirus	Basidiomycota
	ND_036179	3300003569	3e-87		Epni1	Duamitovirus	Ascomycota
	ND_036222	3300003569	0		Alal1	Duamitovirus	Ascomycota
	ND_036229	3300003569	1e-137		Enmu7	Unuamitovirus	Zoopagamycota
	ND_036240	3300003569	4e-92		Boci3	Duamitovirus	Ascomycota
	ND_036244	3300003569	0		Rhso26	Duamitovirus	Basidiomycota
	ND_036268	3300003569	5e-98		Fupo3	Duamitovirus	Ascomycota
	ND_036308	3300003569	0		Boci2	Unuamitovirus	Ascomycota
	ND_036338	3300003569	0		Enmu2	Unuamitovirus	Zoopagamycota
	ND_036380	3300003569	1e-83		Enmu7	Unuamitovirus	Zoopagamycota
	ND_036385	3300003569	4e-162		Opno6	Unuamitovirus	Ascomycota
	ND_036391	3300003569	1e-72		Giro2	Unuamitovirus	Glomeromycotina
	ND_036395	3300003569	1e-71		Giro2	Unuamitovirus	Glomeromycotina
	ND_036401	3300003569	4e-77		Enmu6	Unuamitovirus	Zoopagamycota
	ND_036418	3300003570	1e-159		Fubo1	Duamitovirus	Ascomycota
	ND_036421	3300003570	0		Rhcl5	Duamitovirus	Glomeromycotina
	ND_036426	3300003570	2e-81		Dive2	Duamitovirus	Glomeromycotina
	ND_036437	3300003570	7e-65		Bodo1	Duamitovirus	Ascomycota
	ND_036443	3300003570	5e-60		Opno5	Unuamitovirus	Ascomycota
	ND_036450	3300003570	2e-140		Scsc4	Unuamitovirus	Ascomycota
	ND_036496	3300003570	0		Rhir1	Duamitovirus	Glomeromycotina
	ND_036547	3300003570	2e-89		Rhso31	Duamitovirus	Basidiomycota
	ND_036551	3300003570	4e-68		Opno3b	Duamitovirus	Ascomycota
	ND_036563	3300003570	1e-137		Grab1	Unuamitovirus	Ascomycota
	ND_036567	3300003570	1e-76		Enmu6	Unuamitovirus	Zoopagamycota
	ND_036577	3300003570	0		Dive2	Duamitovirus	Glomeromycotina
	ND_036581	3300003570	1e-97		Fupo4	Duamitovirus	Ascomycota
	ND_036591	3300003570	1e-90		Fupo3	Duamitovirus	Ascomycota
	ND_036596	3300003570	2e-94		Enmu7	Unuamitovirus	Zoopagamycota
	ND_036616	3300003570	8e-103		Rhso21	Duamitovirus	Basidiomycota
	ND_036622	3300003570	1e-89		Fupo4	Duamitovirus	Ascomycota
	ND_036634	3300003570	6e-92		Fupo4	Duamitovirus	Ascomycota
	ND_036653	3300003570	0		Giro1	Unuamitovirus	Glomeromycotina
	ND_036670	3300003570	5e-106		Opno7	Kvaramitovirus	Ascomycota
	ND_036677	3300003570	1e-75		Bodo1	Duamitovirus	Ascomycota
	ND_036685	3300003570	1e-122		Gima1	Duamitovirus	Glomeromycotina
	ND_036713	3300003570	8e-92		Fubo1	Duamitovirus	Ascomycota
	ND_036776	3300003571	2e-112		Lebi1	Unuamitovirus	Ascomycota
	ND_036779	3300003571	3e-81		Dive2	Duamitovirus	Glomeromycotina
	ND_036788	3300003571	4e-140		Scsc4	Unuamitovirus	Ascomycota
	ND_036798	3300003571	3e-159		Fubo1	Duamitovirus	Ascomycota
	ND_036804	3300003571	8e-122		Nepa1	Duamitovirus	Ascomycota
	ND_036829	3300003571	4e-59		Rhso34	Duamitovirus	Basidiomycota
	ND_036832	3300003571	0		Giro2	Unuamitovirus	Glomeromycotina
	ND_036862	3300003571	2e-62		Fupo4	Duamitovirus	Ascomycota
	ND_036884	3300003571	2e-88		Rhso31	Duamitovirus	Basidiomycota
	ND_036886	3300003571	9e-85		Clod1	Duamitovirus	Basidiomycota
	ND_036887	3300003571	6e-72		Dive2	Duamitovirus	Glomeromycotina
	ND_036893	3300003571	2e-93		Enmu7	Unuamitovirus	Zoopagamycota
	ND_036894	3300003571	1e-105		Tuae1	Duamitovirus	Ascomycota
	ND_036899	3300003571	1e-79		Bodo1	Duamitovirus	Ascomycota
	ND_036901	3300003571	0		Rhcl5	Duamitovirus	Glomeromycotina
	ND_036906	3300003571	4e-139		Scsc4	Unuamitovirus	Ascomycota
	ND_036921	3300003571	2e-88		Rhso31	Duamitovirus	Basidiomycota
	ND_036928	3300003571	3e-115		Bodo1	Duamitovirus	Ascomycota
	ND_036939	3300003571	4e-136		Alar1	Unuamitovirus	Ascomycota
	ND_036940	3300003571	2e-91		Fupo4	Duamitovirus	Ascomycota
	ND_036944	3300003571	3e-61		Nepa1	Duamitovirus	Ascomycota
	ND_036945	3300003571	2e-131		Rhso21	Duamitovirus	Basidiomycota
	ND_036951	3300003571	4e-98		Fupo4	Duamitovirus	Ascomycota
	ND_036955	3300003571	5e-95		Rhso31	Duamitovirus	Basidiomycota
	ND_036963	3300003571	8e-146		Dive2	Duamitovirus	Glomeromycotina
	ND_036964	3300003571	4e-133		Enmu7	Unuamitovirus	Zoopagamycota
	ND_036968	3300003571	4e-64		Scsc3	Duamitovirus	Ascomycota
	ND_036981	3300003571	2e-113		Rhcl5	Duamitovirus	Glomeromycotina
	ND_037009	3300003571	2e-155		Fubo1	Duamitovirus	Ascomycota
	ND_037016	3300003571	6e-66		Boci3	Duamitovirus	Ascomycota
	ND_037019	3300003571	7e-147		Rhcl5	Duamitovirus	Glomeromycotina
	ND_037022	3300003571	2e-86		Nepa1	Duamitovirus	Ascomycota
	ND_037029	3300003571	2e-86		Enmu7	Unuamitovirus	Zoopagamycota
	ND_037046	3300003571	3e-77		Enmu6	Unuamitovirus	Zoopagamycota
	ND_037053	3300003571	1e-86		Enmu7	Unuamitovirus	Zoopagamycota
	ND_037069	3300003571	2e-87		Fupo4	Duamitovirus	Ascomycota
	ND_037076	3300003571	9e-94		Rhso21	Duamitovirus	Basidiomycota
	ND_037084	3300003571	4e-83		Rhso31	Duamitovirus	Basidiomycota
	ND_037086	3300003571	1e-80		Rhso31	Duamitovirus	Basidiomycota
	ND_037102	3300003571	5e-82		Fubo1	Duamitovirus	Ascomycota
	ND_037103	3300003571	0		Enmu2	Unuamitovirus	Zoopagamycota
	ND_037109	3300003571	1e-84		Fupo3	Duamitovirus	Ascomycota
	ND_037161	3300003571	1e-54		Rhso25	Duamitovirus	Basidiomycota
	ND_037163	3300003571	8e-58		Boci3	Duamitovirus	Ascomycota
	ND_037168	3300003571	7e-87		Epni1	Duamitovirus	Ascomycota
	ND_037194	3300003571	5e-65		Enmu4	Unuamitovirus	Zoopagamycota
	ND_037227	3300003571	9e-106		Opno7	Kvaramitovirus	Ascomycota
	ND_037232	3300003572	1e-123		Nepa1	Duamitovirus	Ascomycota
	ND_037233	3300003572	1e-136		Fupo4	Duamitovirus	Ascomycota
	ND_037236	3300003572	9e-113		Lebi1	Unuamitovirus	Ascomycota
	ND_037238	3300003572	2e-85		Clod1	Duamitovirus	Basidiomycota
	ND_037264	3300003572	3e-90		Fupo4	Duamitovirus	Ascomycota
	ND_037271	3300003572	2e-109		Tuae1	Duamitovirus	Ascomycota
	ND_037289	3300003572	3e-93		Opno3b	Duamitovirus	Ascomycota
	ND_037305	3300003572	4e-71		Bodo1	Duamitovirus	Ascomycota
	ND_037330	3300003572	2e-106		Bodo1	Duamitovirus	Ascomycota
	ND_037342	3300003572	5e-85		Rhcl5	Duamitovirus	Glomeromycotina
	ND_037370	3300003572	4e-146		Gima1	Duamitovirus	Glomeromycotina
	ND_037378	3300003572	2e-77		Enmu6	Unuamitovirus	Zoopagamycota
	ND_037396	3300003572	7e-84		Rhso31	Duamitovirus	Basidiomycota
	ND_037433	3300003572	0		Giro2	Unuamitovirus	Glomeromycotina
	ND_037451	3300003572	4e-71		Rhso25	Duamitovirus	Basidiomycota
	ND_037474	3300003572	3e-97		Dive2	Duamitovirus	Glomeromycotina
	ND_037492	3300003572	0		Dive2	Duamitovirus	Glomeromycotina
	ND_037528	3300003572	1e-93		Enmu2	Unuamitovirus	Zoopagamycota
	ND_037534	3300003572	0		Enmu2	Unuamitovirus	Zoopagamycota
	ND_038366	3300003575	3e-159		Fubo1	Duamitovirus	Ascomycota
	ND_038379	3300003575	0		Fuve1	Unuamitovirus	Ascomycota
	ND_038393	3300003575	6e-90		Fupo4	Duamitovirus	Ascomycota
	ND_038411	3300003575	5e-118		Albr1	Unuamitovirus	Ascomycota
	ND_038413	3300003575	2e-139		Scsc4	Unuamitovirus	Ascomycota
	ND_038436	3300003575	5e-76		Albr1	Unuamitovirus	Ascomycota
	ND_038442	3300003575	2e-93		Enmu7	Unuamitovirus	Zoopagamycota
	ND_038447	3300003575	0		Rhcl5	Duamitovirus	Glomeromycotina
	ND_038449	3300003575	2e-97		Bodo1	Duamitovirus	Ascomycota
	ND_038454	3300003575	7e-120		Giro3	Duamitovirus	Glomeromycotina
	ND_038461	3300003575	5e-83		Enmu4	Unuamitovirus	Zoopagamycota
	ND_038467	3300003575	2e-112		Lebi1	Unuamitovirus	Ascomycota
	ND_038472	3300003575	1e-94		Fupo3	Duamitovirus	Ascomycota
	ND_038475	3300003575	1e-104		Rhso21	Duamitovirus	Basidiomycota
	ND_038490	3300003575	2e-89		Boci3	Duamitovirus	Ascomycota
	ND_038500	3300003575	4e-137		Enmu7	Unuamitovirus	Zoopagamycota
	ND_038505	3300003575	9e-72		Dive2	Duamitovirus	Glomeromycotina
	ND_038510	3300003575	1e-83		Dive2	Duamitovirus	Glomeromycotina
	ND_038516	3300003575	0		Dive2	Duamitovirus	Glomeromycotina
	ND_038551	3300003575	6e-155		Dive2	Duamitovirus	Glomeromycotina
	ND_038553	3300003575	3e-126		Rhcl5	Duamitovirus	Glomeromycotina
	ND_038558	3300003575	5e-63		Scsc6	Duamitovirus	Ascomycota
	ND_038560	3300003575	2e-62		Nepa1	Duamitovirus	Ascomycota
	ND_038562	3300003575	0		Giro2	Unuamitovirus	Glomeromycotina
	ND_038580	3300003575	3e-66		Dive2	Duamitovirus	Glomeromycotina
	ND_038595	3300003575	4e-113		Bodo1	Duamitovirus	Ascomycota
	ND_038612	3300003575	2e-78		Rhso1	Triamitovirus	Basidiomycota
	ND_038654	3300003575	1e-63		Scho1	Duamitovirus	Ascomycota
	ND_038670	3300003575	4e-113		Bodo1	Duamitovirus	Ascomycota
	ND_038696	3300003575	0		Enmu2	Unuamitovirus	Zoopagamycota
	ND_038716	3300003575	2e-65		Boci3	Duamitovirus	Ascomycota
	ND_038756	3300003575	2e-164		Opno6	Unuamitovirus	Ascomycota
	ND_038760	3300003576	4e-70		Dive2	Duamitovirus	Glomeromycotina
	ND_038762	3300003576	2e-137		Grab1	Unuamitovirus	Ascomycota
	ND_038799	3300003576	7e-112		Lebi1	Unuamitovirus	Ascomycota
	ND_038829	3300003576	3e-85		Nepa1	Duamitovirus	Ascomycota
	ND_038848	3300003576	5e-91		Boci3	Duamitovirus	Ascomycota
	ND_038891	3300003576	6e-105		Rhce1	Duamitovirus	Basidiomycota
	ND_038947	3300003576	3e-150		Gima1	Duamitovirus	Glomeromycotina
	ND_038953	3300003576	2e-95		Rhso21	Duamitovirus	Basidiomycota
	ND_038960	3300003576	1e-86		Fupo3	Duamitovirus	Ascomycota
	ND_039021	3300003576	0		Opno1c	Duamitovirus	Ascomycota
	ND_039033	3300003576	1e-72		Fupo3	Duamitovirus	Ascomycota
	ND_039077	3300003576	6e-97		Rhso21	Duamitovirus	Basidiomycota
	ND_039103	3300003576	9e-72		Rhso21	Duamitovirus	Basidiomycota
	ND_039127	3300003576	1e-53		Rhso31	Duamitovirus	Basidiomycota
	ND_039136	3300003576	4e-93		Boci3	Duamitovirus	Ascomycota
	ND_039148	3300003576	1e-112		Fupo4	Duamitovirus	Ascomycota
	ND_039179	3300003576	0		Enmu2	Unuamitovirus	Zoopagamycota
	ND_039206	3300003577	2e-69		Dive2	Duamitovirus	Glomeromycotina
	ND_039210	3300003577	1e-131		Gima1	Duamitovirus	Glomeromycotina
	ND_039211	3300003577	0		Hyfr1	Unuamitovirus	Ascomycota
	ND_039215	3300003577	3e-159		Fubo1	Duamitovirus	Ascomycota
	ND_039247	3300003577	2e-96		Rhso21	Duamitovirus	Basidiomycota
	ND_039254	3300003577	0		Boci3	Duamitovirus	Ascomycota
	ND_039264	3300003577	1e-89		Boci3	Duamitovirus	Ascomycota
	ND_039267	3300003577	2e-100		Rhso21	Duamitovirus	Basidiomycota
	ND_039268	3300003577	3e-96		Rhso21	Duamitovirus	Basidiomycota
	ND_039278	3300003577	0		Rhcl5	Duamitovirus	Glomeromycotina
	ND_039306	3300003577	8e-93		Fupo4	Duamitovirus	Ascomycota
	ND_039311	3300003577	5e-86		Boci3	Duamitovirus	Ascomycota
	ND_039321	3300003577	2e-152		Dive2	Duamitovirus	Glomeromycotina
	ND_039322	3300003577	7e-83		Bodo1	Duamitovirus	Ascomycota
	ND_039328	3300003577	5e-91		Agbi1	Unuamitovirus	Basidiomycota
	ND_039335	3300003577	6e-62		Scsc6	Duamitovirus	Ascomycota
	ND_039345	3300003577	2e-98		Rhso21	Duamitovirus	Basidiomycota
	ND_039353	3300003577	6e-138		Nior2	Unuamitovirus	Ascomycota
	ND_039364	3300003577	0		Dive2	Duamitovirus	Glomeromycotina
	ND_039368	3300003577	2e-86		Boci3	Duamitovirus	Ascomycota
	ND_039393	3300003577	1e-92		Hepa3	Duamitovirus	Basidiomycota
	ND_039402	3300003577	2e-84		Giro1	Unuamitovirus	Glomeromycotina
	ND_039404	3300003577	3e-137		Fupo4	Duamitovirus	Ascomycota
	ND_039406	3300003577	1e-48		Rhcl5	Duamitovirus	Glomeromycotina
	ND_039416	3300003577	1e-93		Enmu2	Unuamitovirus	Zoopagamycota
	ND_039427	3300003577	6e-127		Nior2	Unuamitovirus	Ascomycota
	ND_039430	3300003577	7e-109		Rhso21	Duamitovirus	Basidiomycota
	ND_039436	3300003577	0		Dive2	Duamitovirus	Glomeromycotina
	ND_039451	3300003577	9e-125		Rhso21	Duamitovirus	Basidiomycota
	ND_039454	3300003577	0		Enmu2	Unuamitovirus	Zoopagamycota
	ND_039463	3300003577	1e-79		Bodo1	Duamitovirus	Ascomycota
	ND_039473	3300003577	7e-107		Rhcl5	Duamitovirus	Glomeromycotina
	ND_039488	3300003577	1e-118		Albr1	Unuamitovirus	Ascomycota
	ND_039490	3300003577	8e-139		Scsc4	Unuamitovirus	Ascomycota
	ND_039508	3300003577	2e-74		Nepa1	Duamitovirus	Ascomycota
	ND_039567	3300003577	1e-72		Giro2	Unuamitovirus	Glomeromycotina
	ND_039575	3300003579	5e-105		Rhce1	Duamitovirus	Basidiomycota
	ND_039576	3300003579	3e-97		Rhso27	Duamitovirus	Basidiomycota
	ND_039578	3300003579	0		Rhso26	Duamitovirus	Basidiomycota
	ND_039580	3300003579	1e-74		Epni1	Duamitovirus	Ascomycota
	ND_039594	3300003579	9e-139		Grab1	Unuamitovirus	Ascomycota
	ND_039601	3300003579	6e-110		Rhso21	Duamitovirus	Basidiomycota
	ND_039604	3300003579	8e-95		Fupo4	Duamitovirus	Ascomycota
	ND_039610	3300003579	4e-176		Gima1	Duamitovirus	Glomeromycotina
	ND_039612	3300003579	5e-111		Hean1	Duamitovirus	Basidiomycota
	ND_039626	3300003579	0		Fuve1	Unuamitovirus	Ascomycota
	ND_039636	3300003579	6e-115		Bodo1	Duamitovirus	Ascomycota
	ND_039637	3300003579	3e-152		Dive2	Duamitovirus	Glomeromycotina
	ND_039639	3300003579	0		Dive2	Duamitovirus	Glomeromycotina
	ND_039646	3300003579	2e-94		Enmu7	Unuamitovirus	Zoopagamycota
	ND_039660	3300003579	3e-93		Opno3b	Duamitovirus	Ascomycota
	ND_039689	3300003579	2e-53		Nepa1	Duamitovirus	Ascomycota
	ND_039690	3300003579	5e-83		Hean1	Duamitovirus	Basidiomycota
	ND_039696	3300003579	2e-106		Bodo1	Duamitovirus	Ascomycota
	ND_039698	3300003579	8e-112		Lebi1	Unuamitovirus	Ascomycota
	ND_039704	3300003579	6e-91		Boci3	Duamitovirus	Ascomycota
	ND_039753	3300003579	5e-93		Fupo4	Duamitovirus	Ascomycota
	ND_039797	3300003579	3e-84		Epni1	Duamitovirus	Ascomycota
	ND_039805	3300003579	1e-133		Rhcl5	Duamitovirus	Glomeromycotina
	ND_039834	3300003579	2e-110		Opno1c	Duamitovirus	Ascomycota
	ND_039853	3300003579	8e-99		Rhcl5	Duamitovirus	Glomeromycotina
	ND_039854	3300003579	1e-87		Fupo3	Duamitovirus	Ascomycota
	ND_039875	3300003579	5e-90		Boci3	Duamitovirus	Ascomycota
	ND_039883	3300003579	9e-62		Nepa1	Duamitovirus	Ascomycota
	ND_039894	3300003579	2e-58		Hean3	Duamitovirus	Basidiomycota
	ND_039918	3300003579	1e-67		Boci3	Duamitovirus	Ascomycota
	ND_039930	3300003579	8e-168		Enmu2	Unuamitovirus	Zoopagamycota
	ND_039937	3300003579	1e-65		Enmu2	Unuamitovirus	Zoopagamycota
	ND_039986	3300003611	7e-88		Rhso31	Duamitovirus	Basidiomycota
	ND_039988	3300003611	1e-72		Bodo1	Duamitovirus	Ascomycota
	ND_039995	3300003611	5e-90		Fupo4	Duamitovirus	Ascomycota
	ND_040004	3300003611	2e-96		Rhso21	Duamitovirus	Basidiomycota
	ND_040019	3300003611	2e-59		Rhso34	Duamitovirus	Basidiomycota
	ND_040029	3300003611	0		Rhir1	Duamitovirus	Glomeromycotina
	ND_040033	3300003611	5e-152		Scsc6	Duamitovirus	Ascomycota
	ND_040044	3300003611	4e-95		Fupo4	Duamitovirus	Ascomycota
	ND_040050	3300003611	4e-138		Grab1	Unuamitovirus	Ascomycota
	ND_040079	3300003611	4e-112		Lebi1	Unuamitovirus	Ascomycota
	ND_040557	3300003692	1e-80		Dive2	Duamitovirus	Glomeromycotina
	ND_040574	3300003692	4e-151		Dive2	Duamitovirus	Glomeromycotina
	ND_040576	3300003692	3e-77		Opno5	Unuamitovirus	Ascomycota
	ND_040599	3300003692	1e-139		Scsc4	Unuamitovirus	Ascomycota
	ND_040621	3300003692	0		Rhcl5	Duamitovirus	Glomeromycotina
	ND_040633	3300003692	2e-94		Fupo4	Duamitovirus	Ascomycota
	ND_040639	3300003692	2e-158		Fubo1	Duamitovirus	Ascomycota
	ND_040640	3300003692	4e-97		Rhso21	Duamitovirus	Basidiomycota
	ND_040642	3300003692	1e-90		Rhso31	Duamitovirus	Basidiomycota
	ND_040648	3300003692	3e-79		Fupo4	Duamitovirus	Ascomycota
	ND_040651	3300003692	2e-91		Fupo3	Duamitovirus	Ascomycota
	ND_040654	3300003692	1e-122		Nepa1	Duamitovirus	Ascomycota
	ND_040660	3300003692	4e-85		Nepa1	Duamitovirus	Ascomycota
	ND_040668	3300003692	3e-93		Rhso31	Duamitovirus	Basidiomycota
	ND_040672	3300003692	1e-85		Nepa1	Duamitovirus	Ascomycota
	ND_040674	3300003692	4e-92		Rhso31	Duamitovirus	Basidiomycota
	ND_040678	3300003692	3e-92		Fupo4	Duamitovirus	Ascomycota
	ND_040681	3300003692	0		Giro1	Unuamitovirus	Glomeromycotina
	ND_040695	3300003692	1e-92		Rhso31	Duamitovirus	Basidiomycota
	ND_040699	3300003692	3e-111		Rhso21	Duamitovirus	Basidiomycota
	ND_040703	3300003692	2e-112		Lebi1	Unuamitovirus	Ascomycota
	ND_040716	3300003692	2e-81		Nepa1	Duamitovirus	Ascomycota
	ND_040740	3300003692	5e-123		Opno7	Kvaramitovirus	Ascomycota
	ND_040748	3300003692	3e-96		Dive2	Duamitovirus	Glomeromycotina
	ND_040773	3300003692	7e-99		Rhso21	Duamitovirus	Basidiomycota
	ND_040775	3300003692	0		Enmu2	Unuamitovirus	Zoopagamycota
	ND_040806	3300003692	7e-101		Albr1	Unuamitovirus	Ascomycota
	ND_040911	3300003693	3e-146		Fubo1	Duamitovirus	Ascomycota
	ND_040921	3300003693	8e-141		Scsc4	Unuamitovirus	Ascomycota
	ND_040923	3300003693	1e-152		Dive2	Duamitovirus	Glomeromycotina
	ND_040925	3300003693	0		Rhce1	Duamitovirus	Basidiomycota
	ND_040929	3300003693	1e-112		Lebi1	Unuamitovirus	Ascomycota
	ND_040943	3300003693	2e-115		Bodo1	Duamitovirus	Ascomycota
	ND_040946	3300003693	2e-114		Albr1	Unuamitovirus	Ascomycota
	ND_040965	3300003693	0		Fuve1	Unuamitovirus	Ascomycota
	ND_040970	3300003693	2e-97		Rhso21	Duamitovirus	Basidiomycota
	ND_040971	3300003693	1e-132		Enmu7	Unuamitovirus	Zoopagamycota
	ND_040977	3300003693	0		Rhcl5	Duamitovirus	Glomeromycotina
	ND_041012	3300003693	2e-134		Enmu7	Unuamitovirus	Zoopagamycota
	ND_041034	3300003693	1e-116		Nior2	Unuamitovirus	Ascomycota
	ND_041058	3300003693	9e-80		Bodo1	Duamitovirus	Ascomycota
	ND_041060	3300003693	4e-55		Hean3	Duamitovirus	Basidiomycota
	ND_041061	3300003693	2e-77		Enmu6	Unuamitovirus	Zoopagamycota
	ND_041072	3300003693	4e-91		Rhso31	Duamitovirus	Basidiomycota
	ND_041093	3300003693	2e-93		Enmu2	Unuamitovirus	Zoopagamycota
	ND_041117	3300003693	6e-81		Bodo1	Duamitovirus	Ascomycota
	ND_041130	3300003693	9e-98		Fupo4	Duamitovirus	Ascomycota
	ND_041144	3300003693	7e-39		Rhso25	Duamitovirus	Basidiomycota
	ND_041160	3300003693	0		Enmu2	Unuamitovirus	Zoopagamycota
	ND_041204	3300003693	1e-78		Hean1	Duamitovirus	Basidiomycota
	ND_041206	3300003693	0		Boci2	Unuamitovirus	Ascomycota
	ND_041240	3300003693	4e-47		Fupo4	Duamitovirus	Ascomycota
	ND_041777	3300003735	2e-70		Dive2	Duamitovirus	Glomeromycotina
	ND_041784	3300003735	4e-75		Albr1	Unuamitovirus	Ascomycota
	ND_041785	3300003735	1e-76		Albr1	Unuamitovirus	Ascomycota
	ND_041790	3300003735	7e-89		Fupo3	Duamitovirus	Ascomycota
	ND_041810	3300003735	1e-91		Fupo3	Duamitovirus	Ascomycota
	ND_041813	3300003735	3e-90		Fupo4	Duamitovirus	Ascomycota
	ND_041821	3300003735	3e-91		Rhso31	Duamitovirus	Basidiomycota
	ND_041830	3300003735	4e-111		Fupo4	Duamitovirus	Ascomycota
	ND_041834	3300003735	6e-98		Bodo1	Duamitovirus	Ascomycota
	ND_041836	3300003735	2e-61		Boci1	Duamitovirus	Ascomycota
	ND_041838	3300003735	3e-98		Bodo1	Duamitovirus	Ascomycota
	ND_041840	3300003735	2e-106		Tuae1	Duamitovirus	Ascomycota
	ND_041844	3300003735	9e-71		Dive2	Duamitovirus	Glomeromycotina
	ND_041853	3300003735	1e-72		Bodo1	Duamitovirus	Ascomycota
	ND_041856	3300003735	4e-146		Fupo4	Duamitovirus	Ascomycota
	ND_041860	3300003735	2e-90		Rhso31	Duamitovirus	Basidiomycota
	ND_041863	3300003735	5e-89		Rhso31	Duamitovirus	Basidiomycota
	ND_041868	3300003735	7e-116		Bodo1	Duamitovirus	Ascomycota
	ND_041874	3300003735	9e-82		Dive2	Duamitovirus	Glomeromycotina
	ND_041875	3300003735	0		Rhir1	Duamitovirus	Glomeromycotina
	ND_041878	3300003735	0		Giro2	Unuamitovirus	Glomeromycotina
	ND_041888	3300003735	3e-165		Boci3	Duamitovirus	Ascomycota
	ND_041896	3300003735	2e-66		Crpa1	Duamitovirus	Ascomycota
	ND_041900	3300003735	5e-96		Rhso21	Duamitovirus	Basidiomycota
	ND_041902	3300003735	1e-91		Dive2	Duamitovirus	Glomeromycotina
	ND_041930	3300003735	1e-88		Fubo1	Duamitovirus	Ascomycota
	ND_041940	3300003735	0		Scsc7	Unuamitovirus	Ascomycota
	ND_041964	3300003735	4e-61		Nepa1	Duamitovirus	Ascomycota
	ND_042001	3300003735	5e-60		Rhso34	Duamitovirus	Basidiomycota
	ND_042006	3300003735	2e-86		Enmu7	Unuamitovirus	Zoopagamycota
	ND_042033	3300003735	0		Boci2	Unuamitovirus	Ascomycota
	ND_042036	3300003735	6e-161		Opno6	Unuamitovirus	Ascomycota
	ND_042060	3300003735	2e-105		Opno7	Kvaramitovirus	Ascomycota
	ND_042113	3300003735	3e-71		Giro2	Unuamitovirus	Glomeromycotina
	ND_042223	3300003840	0		Rhso25	Duamitovirus	Basidiomycota
	ND_042225	3300003840	3e-141		Rhso34	Duamitovirus	Basidiomycota
	ND_042235	3300003840	1e-92		Fupo4	Duamitovirus	Ascomycota
	ND_042251	3300003840	5e-95		Enmu7	Unuamitovirus	Zoopagamycota
	ND_042255	3300003840	3e-75		Albr1	Unuamitovirus	Ascomycota
	ND_042270	3300003840	7e-97		Boci3	Duamitovirus	Ascomycota
	ND_042271	3300003840	9e-112		Fupo4	Duamitovirus	Ascomycota
	ND_042297	3300003840	0		Giro2	Unuamitovirus	Glomeromycotina
	ND_042299	3300003840	9e-72		Dive2	Duamitovirus	Glomeromycotina
	ND_042320	3300003840	2e-62		Enmu2	Unuamitovirus	Zoopagamycota
	ND_042335	3300003840	4e-106		Tuae1	Duamitovirus	Ascomycota
	ND_042344	3300003840	3e-71		Busp1	Duamitovirus	Ascomycota
	ND_042364	3300003840	7e-72		Giro2	Unuamitovirus	Glomeromycotina
	ND_042395	3300003840	0		Giro1	Unuamitovirus	Glomeromycotina
	ND_042407	3300003840	5e-100		Dive2	Duamitovirus	Glomeromycotina
	ND_042416	3300003840	6e-91		Boci3	Duamitovirus	Ascomycota
	ND_042424	3300003840	0		Enmu2	Unuamitovirus	Zoopagamycota
	ND_042448	3300003840	3e-90		Nepa1	Duamitovirus	Ascomycota
	ND_042461	3300003840	6e-57		Hepa3	Duamitovirus	Basidiomycota
	ND_042485	3300003840	0		Fubo1	Duamitovirus	Ascomycota
	ND_042486	3300003840	3e-100		Fubo1	Duamitovirus	Ascomycota
	ND_042498	3300003840	6e-92		Fupo3	Duamitovirus	Ascomycota
	ND_042505	3300003840	4e-93		Opno1c	Duamitovirus	Ascomycota
	ND_042513	3300003840	3e-99		Rhso21	Duamitovirus	Basidiomycota
	ND_042544	3300003840	2e-130		Gima1	Duamitovirus	Glomeromycotina
	ND_042552	3300003840	3e-96		Dive2	Duamitovirus	Glomeromycotina
	ND_042554	3300003840	6e-103		Alar1	Unuamitovirus	Ascomycota
	ND_042590	3300003840	3e-93		Dive2	Duamitovirus	Glomeromycotina
	ND_045816	3300004136	0		Dive2	Duamitovirus	Glomeromycotina
	ND_045830	3300004136	9e-67		Rhso31	Duamitovirus	Basidiomycota
	ND_045846	3300004136	4e-69		Opno6	Unuamitovirus	Ascomycota
	ND_045853	3300004136	2e-70		Dive2	Duamitovirus	Glomeromycotina
	ND_046335	3300004631	4e-120		Rhcl5	Duamitovirus	Glomeromycotina
	ND_046421	3300004631	1e-47		Rhso26	Duamitovirus	Basidiomycota
	ND_046421	3300004631	8e-38		Rhso26	Duamitovirus	Basidiomycota
	ND_046465	3300004631	5e-76		Rhso31	Duamitovirus	Basidiomycota
	ND_046583	3300004631	0		Opno3a	Duamitovirus	Ascomycota
	ND_046597	3300004631	0		Enmu2	Unuamitovirus	Zoopagamycota
	ND_046610	3300004631	1e-67		Enmu4	Unuamitovirus	Zoopagamycota
	ND_047789	3300004785	7e-65		Scho1	Duamitovirus	Ascomycota
	ND_047792	3300004785	0		Dive2	Duamitovirus	Glomeromycotina
	ND_047799	3300004785	3e-69		Boci3	Duamitovirus	Ascomycota
	ND_047807	3300004785	2e-63		Scho1	Duamitovirus	Ascomycota
	ND_047815	3300004785	3e-110		Gima1	Duamitovirus	Glomeromycotina
	ND_047819	3300004785	2e-92		Fupo3	Duamitovirus	Ascomycota
	ND_047822	3300004785	1e-75		Tuae1	Duamitovirus	Ascomycota
	ND_047823	3300004785	4e-161		Epni1	Duamitovirus	Ascomycota
	ND_047834	3300004785	2e-81		Giro3	Duamitovirus	Glomeromycotina
	ND_047841	3300004785	4e-79		Enmu7	Unuamitovirus	Zoopagamycota
	ND_047848	3300004785	0		Dive2	Duamitovirus	Glomeromycotina
	ND_047850	3300004785	8e-59		Rhso32	Duamitovirus	Basidiomycota
	ND_047852	3300004785	1e-107		Rhso21	Duamitovirus	Basidiomycota
	ND_047885	3300004785	4e-170		Giro2	Unuamitovirus	Glomeromycotina
	ND_047887	3300004785	2e-74		Rhso31	Duamitovirus	Basidiomycota
	ND_047891	3300004785	5e-66		Rhdi1	Duamitovirus	Glomeromycotina
	ND_047898	3300004785	0		Alal1	Duamitovirus	Ascomycota
	ND_047899	3300004785	3e-64		Scho1	Duamitovirus	Ascomycota
	ND_047900	3300004785	2e-92		Rhso21	Duamitovirus	Basidiomycota
	ND_047902	3300004785	0		Fuci1	Unuamitovirus	Ascomycota
	ND_047903	3300004785	6e-142		Agbi1	Unuamitovirus	Basidiomycota
	ND_047904	3300004785	4e-108		Giro3	Duamitovirus	Glomeromycotina
	ND_047969	3300004785	9e-96		Hepa3	Duamitovirus	Basidiomycota
	ND_048025	3300004785	4e-74		Bodo1	Duamitovirus	Ascomycota
	ND_048044	3300004785	4e-57		Giro3	Duamitovirus	Glomeromycotina
	ND_048051	3300004785	1e-101		Bodo1	Duamitovirus	Ascomycota
	ND_048057	3300004785	4e-90		Fupo3	Duamitovirus	Ascomycota
	ND_048060	3300004785	9e-172		Dive2	Duamitovirus	Glomeromycotina
	ND_048084	3300004785	9e-111		Nepa1	Duamitovirus	Ascomycota
	ND_048104	3300004785	3e-119		Rhso31	Duamitovirus	Basidiomycota
	ND_048105	3300004785	3e-90		Rhso31	Duamitovirus	Basidiomycota
	ND_048107	3300004785	3e-79		Gima1	Duamitovirus	Glomeromycotina
	ND_048116	3300004785	0		Rhso26	Duamitovirus	Basidiomycota
	ND_048128	3300004785	1e-99		Fubo1	Duamitovirus	Ascomycota
	ND_048133	3300004785	3e-93		Boci3	Duamitovirus	Ascomycota
	ND_048141	3300004785	9e-63		Fupo3	Duamitovirus	Ascomycota
	ND_048155	3300004785	2e-132		Rhcl5	Duamitovirus	Glomeromycotina
	ND_048156	3300004785	8e-54		Rhcl5	Duamitovirus	Glomeromycotina
	ND_048179	3300004785	4e-73		Enmu7	Unuamitovirus	Zoopagamycota
	ND_048182	3300004785	2e-65		Dive2	Duamitovirus	Glomeromycotina
	ND_048195	3300004785	0		Nepa1	Duamitovirus	Ascomycota
	ND_048199	3300004785	3e-99		Gima1	Duamitovirus	Glomeromycotina
	ND_048201	3300004785	0		Giro1	Unuamitovirus	Glomeromycotina
	ND_048203	3300004785	8e-117		Gima1	Duamitovirus	Glomeromycotina
	ND_048208	3300004785	1e-93		Bodo1	Duamitovirus	Ascomycota
	ND_048210	3300004785	0		Giro1	Unuamitovirus	Glomeromycotina
	ND_049786	3300004798	2e-91		Fupo3	Duamitovirus	Ascomycota
	ND_049787	3300004798	4e-78		Enmu7	Unuamitovirus	Zoopagamycota
	ND_049795	3300004798	5e-154		Gima1	Duamitovirus	Glomeromycotina
	ND_049796	3300004798	4e-101		Rhso31	Duamitovirus	Basidiomycota
	ND_049798	3300004798	5e-136		Fupo4	Duamitovirus	Ascomycota
	ND_049804	3300004798	0		Dive2	Duamitovirus	Glomeromycotina
	ND_049813	3300004798	0		Boci2	Unuamitovirus	Ascomycota
	ND_049815	3300004798	2e-83		Hean1	Duamitovirus	Basidiomycota
	ND_049827	3300004798	1e-91		Dive2	Duamitovirus	Glomeromycotina
	ND_049840	3300004798	0		Rhir1	Duamitovirus	Glomeromycotina
	ND_049842	3300004798	5e-77		Enmu7	Unuamitovirus	Zoopagamycota
	ND_049845	3300004798	1e-171		Dive2	Duamitovirus	Glomeromycotina
	ND_049847	3300004798	4e-73		Tuae1	Duamitovirus	Ascomycota
	ND_049864	3300004798	5e-90		Bodo1	Duamitovirus	Ascomycota
	ND_049879	3300004798	0		Scsc4	Unuamitovirus	Ascomycota
	ND_049890	3300004798	4e-166		Fubo1	Duamitovirus	Ascomycota
	ND_049891	3300004798	8e-77		Enmu7	Unuamitovirus	Zoopagamycota
	ND_049896	3300004798	9e-96		Boci2	Unuamitovirus	Ascomycota
	ND_049907	3300004798	2e-85		Rhcl5	Duamitovirus	Glomeromycotina
	ND_049911	3300004798	3e-112		Rhso21	Duamitovirus	Basidiomycota
	ND_049912	3300004798	3e-103		Fubo1	Duamitovirus	Ascomycota
	ND_049916	3300004798	8e-93		Opno1a	Duamitovirus	Ascomycota
	ND_049918	3300004798	1e-99		Bodo1	Duamitovirus	Ascomycota
	ND_049922	3300004798	1e-74		Giro3	Duamitovirus	Glomeromycotina
	ND_049925	3300004798	7e-106		Dive2	Duamitovirus	Glomeromycotina
	ND_049943	3300004798	3e-180		Dive2	Duamitovirus	Glomeromycotina
	ND_049944	3300004798	0		Rhce1	Duamitovirus	Basidiomycota
	ND_049955	3300004798	5e-171		Dive2	Duamitovirus	Glomeromycotina
	ND_049956	3300004798	2e-96		Bodo1	Duamitovirus	Ascomycota
	ND_049959	3300004798	3e-58		Rhir1	Duamitovirus	Glomeromycotina
	ND_049974	3300004798	1e-83		Dive2	Duamitovirus	Glomeromycotina
	ND_049981	3300004798	3e-80		Rhso31	Duamitovirus	Basidiomycota
	ND_049983	3300004798	0		Fuco1	Unuamitovirus	Ascomycota
	ND_049992	3300004798	0		Fuve1	Unuamitovirus	Ascomycota
	ND_049997	3300004798	0		Dive2	Duamitovirus	Glomeromycotina
	ND_050007	3300004798	1e-58		Fupo4	Duamitovirus	Ascomycota
	ND_050010	3300004798	7e-163		Alar1	Unuamitovirus	Ascomycota
	ND_050022	3300004798	0		Dive2	Duamitovirus	Glomeromycotina
	ND_050026	3300004798	2e-66		Dive2	Duamitovirus	Glomeromycotina
	ND_050028	3300004798	8e-118		Dive2	Duamitovirus	Glomeromycotina
	ND_050033	3300004798	3e-80		Giro3	Duamitovirus	Glomeromycotina
	ND_050041	3300004798	0		Fuve1	Unuamitovirus	Ascomycota
	ND_050046	3300004798	8e-85		Gima1	Duamitovirus	Glomeromycotina
	ND_050062	3300004798	7e-92		Rhso21	Duamitovirus	Basidiomycota
	ND_050077	3300004798	1e-109		Hean2	Unuamitovirus	Basidiomycota
	ND_050080	3300004798	0		Giro2	Unuamitovirus	Glomeromycotina
	ND_050090	3300004798	7e-81		Dive2	Duamitovirus	Glomeromycotina
	ND_050105	3300004798	3e-70		Rhso31	Duamitovirus	Basidiomycota
	ND_050108	3300004798	2e-82		Dive2	Duamitovirus	Glomeromycotina
	ND_050210	3300004798	2e-85		Enmu7	Unuamitovirus	Zoopagamycota
	ND_050216	3300004798	9e-107		Clod1	Duamitovirus	Basidiomycota
	ND_050221	3300004798	4e-86		Enmu7	Unuamitovirus	Zoopagamycota
	ND_050231	3300004798	0		Dive2	Duamitovirus	Glomeromycotina
	ND_050238	3300004798	2e-88		Fupo4	Duamitovirus	Ascomycota
	ND_050253	3300004798	4e-95		Enmu7	Unuamitovirus	Zoopagamycota
	ND_050275	3300004798	1e-65		Enmu7	Unuamitovirus	Zoopagamycota
	ND_050280	3300004798	8e-93		Boci3	Duamitovirus	Ascomycota
	ND_050285	3300004798	2e-76		Enmu7	Unuamitovirus	Zoopagamycota
	ND_050298	3300004798	0		Alar1	Unuamitovirus	Ascomycota
	ND_050301	3300004798	3e-87		Dive2	Duamitovirus	Glomeromycotina
	ND_050303	3300004798	5e-84		Rhso31	Duamitovirus	Basidiomycota
	ND_050305	3300004798	7e-114		Agbi1	Unuamitovirus	Basidiomycota
	ND_050331	3300004798	5e-75		Nepa1	Duamitovirus	Ascomycota
	ND_050338	3300004798	1e-95		Opno5	Unuamitovirus	Ascomycota
	ND_050342	3300004798	5e-117		Gima1	Duamitovirus	Glomeromycotina
	ND_050348	3300004798	1e-80		Dive2	Duamitovirus	Glomeromycotina
	ND_050358	3300004798	2e-81		Enmu6	Unuamitovirus	Zoopagamycota
	ND_050373	3300004798	2e-133		Nepa1	Duamitovirus	Ascomycota
	ND_050392	3300004798	2e-86		Rhso31	Duamitovirus	Basidiomycota
	ND_050405	3300004798	4e-113		Fupo4	Duamitovirus	Ascomycota
	ND_050422	3300004798	1e-114		Dive2	Duamitovirus	Glomeromycotina
	ND_050448	3300004798	4e-74		Enmu4	Unuamitovirus	Zoopagamycota
	ND_050467	3300004798	2e-74		Opno3b	Duamitovirus	Ascomycota
	ND_050469	3300004798	2e-102		Enmu7	Unuamitovirus	Zoopagamycota
	ND_050482	3300004798	5e-46		Boci3	Duamitovirus	Ascomycota
	ND_050507	3300004798	1e-74		Dive2	Duamitovirus	Glomeromycotina
	ND_050508	3300004798	0		Dive2	Duamitovirus	Glomeromycotina
	ND_050516	3300004798	5e-72		Dive2	Duamitovirus	Glomeromycotina
	ND_050519	3300004798	5e-61		Rhso25	Duamitovirus	Basidiomycota
	ND_050520	3300004798	2e-84		Boci2	Unuamitovirus	Ascomycota
	ND_050532	3300004798	2e-94		Fupo4	Duamitovirus	Ascomycota
	ND_050544	3300004798	1e-57		Opno1a	Duamitovirus	Ascomycota
	ND_050546	3300004798	1e-88		Bodo1	Duamitovirus	Ascomycota
	ND_050548	3300004798	0		Boci2	Unuamitovirus	Ascomycota
	ND_050552	3300004798	3e-75		Bodo1	Duamitovirus	Ascomycota
	ND_050556	3300004798	2e-90		Busp1	Duamitovirus	Ascomycota
	ND_050568	3300004798	1e-120		Dive2	Duamitovirus	Glomeromycotina
	ND_050571	3300004798	9e-79		Giro2	Unuamitovirus	Glomeromycotina
	ND_050577	3300004798	5e-83		Enmu4	Unuamitovirus	Zoopagamycota
	ND_050590	3300004798	8e-101		Hepa3	Duamitovirus	Basidiomycota
	ND_050592	3300004798	0		Fuci2-1	Unuamitovirus	Ascomycota
	ND_050595	3300004798	1e-130		Gima1	Duamitovirus	Glomeromycotina
	ND_050600	3300004798	6e-151		Agbi1	Unuamitovirus	Basidiomycota
	ND_050602	3300004798	1e-71		Fupo4	Duamitovirus	Ascomycota
	ND_050649	3300004799	1e-160		Epni1	Duamitovirus	Ascomycota
	ND_050653	3300004799	1e-106		Scsc4	Unuamitovirus	Ascomycota
	ND_050662	3300004799	8e-84		Rhso31	Duamitovirus	Basidiomycota
	ND_050682	3300004799	3e-113		Fupo4	Duamitovirus	Ascomycota
	ND_050706	3300004799	3e-133		Gima1	Duamitovirus	Glomeromycotina
	ND_050711	3300004799	6e-73		Enmu6	Unuamitovirus	Zoopagamycota
	ND_050736	3300004799	5e-63		Rhso25	Duamitovirus	Basidiomycota
	ND_050757	3300004799	0		Rhso34	Duamitovirus	Basidiomycota
	ND_050762	3300004799	2e-123		Gima1	Duamitovirus	Glomeromycotina
	ND_050814	3300004799	2e-66		Rhso34	Duamitovirus	Basidiomycota
	ND_050833	3300004799	2e-108		Rhso31	Duamitovirus	Basidiomycota
	ND_050967	3300004799	6e-72		Bodo1	Duamitovirus	Ascomycota
	ND_050975	3300004799	7e-122		Nepa1	Duamitovirus	Ascomycota
	ND_050979	3300004799	0		Rhcl7	Triamitovirus	Glomeromycotina
	ND_051003	3300004799	3e-60		Hean1	Duamitovirus	Basidiomycota
	ND_051086	3300004799	2e-92		Enmu7	Unuamitovirus	Zoopagamycota
	ND_051122	3300004799	0		Rhcl7	Triamitovirus	Glomeromycotina
	ND_051144	3300004799	6e-95		Dive2	Duamitovirus	Glomeromycotina
	ND_051174	3300004799	3e-73		Opno3b	Duamitovirus	Ascomycota
	ND_051228	3300004799	8e-96		Rhso31	Duamitovirus	Basidiomycota
	ND_051234	3300004799	0		Fuve1	Unuamitovirus	Ascomycota
	ND_051242	3300004799	7e-93		Rhso25	Duamitovirus	Basidiomycota
	ND_051244	3300004799	0		Nepa1	Duamitovirus	Ascomycota
	ND_051255	3300004799	2e-41		Rhso30	Triamitovirus	Basidiomycota
	ND_051261	3300004799	0		Fupo3	Duamitovirus	Ascomycota
	ND_051312	3300004799	2e-80		Rhso31	Duamitovirus	Basidiomycota
	ND_051316	3300004799	9e-171		Boci2	Unuamitovirus	Ascomycota
	ND_051344	3300004799	7e-70		Boci3	Duamitovirus	Ascomycota
	ND_051366	3300004799	9e-144		Enmu7	Unuamitovirus	Zoopagamycota
	ND_051427	3300004800	7e-102		Fupo4	Duamitovirus	Ascomycota
	ND_051473	3300004800	6e-89		Fubo1	Duamitovirus	Ascomycota
	ND_051476	3300004800	3e-110		Rhso31	Duamitovirus	Basidiomycota
	ND_051488	3300004800	9e-113		Giro3	Duamitovirus	Glomeromycotina
	ND_051575	3300004800	2e-120		Enmu7	Unuamitovirus	Zoopagamycota
	ND_051584	3300004800	1e-99		Hean2	Unuamitovirus	Basidiomycota
	ND_051606	3300004800	0		Nepa1	Duamitovirus	Ascomycota
	ND_051635	3300004800	6e-134		Rhso34	Duamitovirus	Basidiomycota
	ND_051658	3300004800	0		Rhso34	Duamitovirus	Basidiomycota
	ND_051665	3300004800	0		Dive2	Duamitovirus	Glomeromycotina
	ND_051667	3300004800	5e-95		Hean2	Unuamitovirus	Basidiomycota
	ND_051684	3300004800	5e-135		Enmu7	Unuamitovirus	Zoopagamycota
	ND_051701	3300004800	2e-114		Nepa1	Duamitovirus	Ascomycota
	ND_051707	3300004800	0		Rhce1	Duamitovirus	Basidiomycota
	ND_051712	3300004800	0		Alal1	Duamitovirus	Ascomycota
	ND_051793	3300004800	3e-85		Dive2	Duamitovirus	Glomeromycotina
	ND_051802	3300004800	7e-79		Rhcl5	Duamitovirus	Glomeromycotina
	ND_051843	3300004800	0		Alal1	Duamitovirus	Ascomycota
	ND_051865	3300004800	6e-90		Fupo3	Duamitovirus	Ascomycota
	ND_051885	3300004800	2e-74		Opno3b	Duamitovirus	Ascomycota
	ND_051904	3300004800	4e-102		Rhso25	Duamitovirus	Basidiomycota
	ND_051939	3300004800	0		Rhcl1	Triamitovirus	Glomeromycotina
	ND_051965	3300004800	4e-131		Agbi1	Unuamitovirus	Basidiomycota
	ND_052046	3300004800	8e-117		Gima1	Duamitovirus	Glomeromycotina
	ND_052081	3300004800	1e-42		Dive1	Triamitovirus	Glomeromycotina
	ND_052089	3300004800	3e-69		Hean2	Unuamitovirus	Basidiomycota
	ND_052139	3300004800	5e-83		Rhcl5	Duamitovirus	Glomeromycotina
	ND_052259	3300004800	6e-84		Fubo1	Duamitovirus	Ascomycota
	ND_052292	3300004800	6e-76		Fupo4	Duamitovirus	Ascomycota
	ND_052294	3300004800	0		Rhso30	Triamitovirus	Basidiomycota
	ND_052299	3300004800	2e-70		Rhso31	Duamitovirus	Basidiomycota
	ND_052345	3300004801	0		Dive2	Duamitovirus	Glomeromycotina
	ND_052346	3300004801	6e-96		Hepa3	Duamitovirus	Basidiomycota
	ND_052348	3300004801	2e-90		Rhso31	Duamitovirus	Basidiomycota
	ND_052353	3300004801	4e-94		Enmu5	Unuamitovirus	Zoopagamycota
	ND_052372	3300004801	2e-75		Tuae1	Duamitovirus	Ascomycota
	ND_052380	3300004801	0		Boci2	Unuamitovirus	Ascomycota
	ND_052394	3300004801	0		Rhcl1	Triamitovirus	Glomeromycotina
	ND_052395	3300004801	6e-93		Opno1a	Duamitovirus	Ascomycota
	ND_052403	3300004801	0		Fuve1	Unuamitovirus	Ascomycota
	ND_052405	3300004801	9e-108		Dive2	Duamitovirus	Glomeromycotina
	ND_052406	3300004801	0		Giro2	Unuamitovirus	Glomeromycotina
	ND_052410	3300004801	1e-102		Nepa1	Duamitovirus	Ascomycota
	ND_052413	3300004801	0		Fuve1	Unuamitovirus	Ascomycota
	ND_052421	3300004801	0		Diru1	Unuamitovirus	Ascomycota
	ND_052426	3300004801	8e-71		Rhce1	Duamitovirus	Basidiomycota
	ND_052446	3300004801	0		Rhdi1	Duamitovirus	Glomeromycotina
	ND_052448	3300004801	9e-86		Boci2	Unuamitovirus	Ascomycota
	ND_052456	3300004801	0		Dive2	Duamitovirus	Glomeromycotina
	ND_052465	3300004801	4e-111		Scni2	Duamitovirus	Ascomycota
	ND_052471	3300004801	2e-98		Boci2	Unuamitovirus	Ascomycota
	ND_052474	3300004801	8e-146		Scni2	Duamitovirus	Ascomycota
	ND_052475	3300004801	0		Alal1	Duamitovirus	Ascomycota
	ND_052494	3300004801	2e-172		Scsc4	Unuamitovirus	Ascomycota
	ND_052517	3300004801	0		Giro2	Unuamitovirus	Glomeromycotina
	ND_052520	3300004801	1e-107		Rhso21	Duamitovirus	Basidiomycota
	ND_052534	3300004801	8e-83		Enmu4	Unuamitovirus	Zoopagamycota
	ND_052544	3300004801	0		Diru1	Unuamitovirus	Ascomycota
	ND_052549	3300004801	2e-78		Fupo4	Duamitovirus	Ascomycota
	ND_052550	3300004801	1e-155		Agbi1	Unuamitovirus	Basidiomycota
	ND_052554	3300004801	4e-75		Giro3	Duamitovirus	Glomeromycotina
	ND_052561	3300004801	1e-121		Gima1	Duamitovirus	Glomeromycotina
	ND_052566	3300004801	2e-153		Rhso34	Duamitovirus	Basidiomycota
	ND_052569	3300004801	6e-131		Rhcl5	Duamitovirus	Glomeromycotina
	ND_052577	3300004801	2e-64		Scho1	Duamitovirus	Ascomycota
	ND_052579	3300004801	3e-91		Fupo3	Duamitovirus	Ascomycota
	ND_052582	3300004801	3e-87		Dive2	Duamitovirus	Glomeromycotina
	ND_052585	3300004801	5e-164		Giro1	Unuamitovirus	Glomeromycotina
	ND_052594	3300004801	0		Giro1	Unuamitovirus	Glomeromycotina
	ND_052597	3300004801	0		Fuco1	Unuamitovirus	Ascomycota
	ND_052604	3300004801	0		Fuco1	Unuamitovirus	Ascomycota
	ND_052623	3300004801	6e-75		Rhso21	Duamitovirus	Basidiomycota
	ND_052635	3300004801	1e-104		Dive2	Duamitovirus	Glomeromycotina
	ND_052640	3300004801	1e-101		Rhso31	Duamitovirus	Basidiomycota
	ND_052682	3300004801	5e-86		Nepa1	Duamitovirus	Ascomycota
	ND_052698	3300004801	2e-95		Boci3	Duamitovirus	Ascomycota
	ND_052700	3300004801	2e-173		Giro1	Unuamitovirus	Glomeromycotina
	ND_052719	3300004801	2e-93		Fupo4	Duamitovirus	Ascomycota
	ND_052737	3300004801	2e-72		Giro3	Duamitovirus	Glomeromycotina
	ND_052743	3300004801	0		Scni2	Duamitovirus	Ascomycota
	ND_052747	3300004801	1e-55		Dive1	Triamitovirus	Glomeromycotina
	ND_052757	3300004801	3e-146		Rhce1	Duamitovirus	Basidiomycota
	ND_052763	3300004801	2e-83		Hean2	Unuamitovirus	Basidiomycota
	ND_052771	3300004801	4e-94		Rhso21	Duamitovirus	Basidiomycota
	ND_052774	3300004801	0		Fuco1	Unuamitovirus	Ascomycota
	ND_052781	3300004801	8e-93		Boci3	Duamitovirus	Ascomycota
	ND_052789	3300004801	6e-165		Fubo1	Duamitovirus	Ascomycota
	ND_052791	3300004801	3e-93		Grab1	Unuamitovirus	Ascomycota
	ND_052822	3300004801	1e-77		Cesp-A	Triamitovirus	Basidiomycota
	ND_052823	3300004801	4e-162		Alal1	Duamitovirus	Ascomycota
	ND_052825	3300004801	2e-74		Rhcl7	Triamitovirus	Glomeromycotina
	ND_052833	3300004801	5e-96		Fupo4	Duamitovirus	Ascomycota
	ND_052846	3300004801	3e-106		Nepa1	Duamitovirus	Ascomycota
	ND_052863	3300004801	0		Rhso21	Duamitovirus	Basidiomycota
	ND_052887	3300004801	2e-106		Bodo1	Duamitovirus	Ascomycota
	ND_052910	3300004801	2e-88		Fupo4	Duamitovirus	Ascomycota
	ND_052978	3300004801	2e-42		Fuve1	Unuamitovirus	Ascomycota
	ND_052998	3300004801	8e-149		Clod1	Duamitovirus	Basidiomycota
	ND_053009	3300004801	5e-115		Fubo1	Duamitovirus	Ascomycota
	ND_053015	3300004801	1e-116		Opno7	Kvaramitovirus	Ascomycota
	ND_053029	3300004801	5e-63		Crri5	Unuamitovirus	Basidiomycota
	ND_053041	3300004801	3e-92		Fupo3	Duamitovirus	Ascomycota
	ND_053048	3300004801	2e-121		Gima1	Duamitovirus	Glomeromycotina
	ND_053050	3300004801	1e-92		Dive2	Duamitovirus	Glomeromycotina
	ND_053051	3300004801	3e-101		Fupo4	Duamitovirus	Ascomycota
	ND_053063	3300004801	5e-100		Bodo1	Duamitovirus	Ascomycota
	ND_053085	3300004801	9e-159		Alar1	Unuamitovirus	Ascomycota
	ND_053111	3300004801	4e-71		Rhso21	Duamitovirus	Basidiomycota
	ND_053115	3300004801	1e-85		Rhso31	Duamitovirus	Basidiomycota
	ND_053124	3300004801	7e-134		Agbi1	Unuamitovirus	Basidiomycota
	ND_053125	3300004801	1e-87		Enmu7	Unuamitovirus	Zoopagamycota
	ND_053149	3300004801	2e-68		Gima1	Duamitovirus	Glomeromycotina
	ND_053180	3300004801	0		Rhir1	Duamitovirus	Glomeromycotina
	ND_053185	3300004801	3e-113		Enmu7	Unuamitovirus	Zoopagamycota
	ND_053199	3300004801	1e-102		Bodo1	Duamitovirus	Ascomycota
	ND_053219	3300004801	1e-107		Boci3	Duamitovirus	Ascomycota
	ND_053238	3300004801	0		Hean2	Unuamitovirus	Basidiomycota
	ND_053271	3300004801	0		Scsc4	Unuamitovirus	Ascomycota
	ND_053286	3300004801	2e-97		Fupo4	Duamitovirus	Ascomycota
	ND_053288	3300004801	2e-74		Opno3b	Duamitovirus	Ascomycota
	ND_053291	3300004801	2e-67		Giro3	Duamitovirus	Glomeromycotina
	ND_053292	3300004801	7e-91		Enmu7	Unuamitovirus	Zoopagamycota
	ND_053307	3300004801	9e-75		Rhso31	Duamitovirus	Basidiomycota
	ND_053309	3300004801	9e-85		Enmu7	Unuamitovirus	Zoopagamycota
	ND_053313	3300004801	1e-109		Bodo1	Duamitovirus	Ascomycota
	ND_053316	3300004801	2e-74		Giro3	Duamitovirus	Glomeromycotina
	ND_053336	3300004801	2e-79		Gima1	Duamitovirus	Glomeromycotina
	ND_053343	3300004801	1e-88		Bodo1	Duamitovirus	Ascomycota
	ND_053354	3300004801	2e-70		Nepa1	Duamitovirus	Ascomycota
	ND_053355	3300004801	0		Dive2	Duamitovirus	Glomeromycotina
	ND_053365	3300004801	7e-158		Fubo1	Duamitovirus	Ascomycota
	ND_053368	3300004801	3e-101		Crri2	Unuamitovirus	Basidiomycota
	ND_053369	3300004801	5e-74		Fupo4	Duamitovirus	Ascomycota
	ND_053370	3300004801	1e-154		Gima1	Duamitovirus	Glomeromycotina
	ND_053371	3300004801	5e-67		Scho1	Duamitovirus	Ascomycota
	ND_053377	3300004801	1e-155		Hemo1	Unuamitovirus	Basidiomycota
	ND_053387	3300004801	7e-88		Fubo1	Duamitovirus	Ascomycota
	ND_053390	3300004801	2e-133		Dive2	Duamitovirus	Glomeromycotina
	ND_053392	3300004801	0		Nior2	Unuamitovirus	Ascomycota
	ND_053407	3300004801	7e-65		Boci3	Duamitovirus	Ascomycota
	ND_053444	3300004803	3e-84		Dive2	Duamitovirus	Glomeromycotina
	ND_053448	3300004803	9e-95		Rhso21	Duamitovirus	Basidiomycota
	ND_053464	3300004803	3e-79		Rhcl5	Duamitovirus	Glomeromycotina
	ND_053485	3300004803	0		Rhcl1	Triamitovirus	Glomeromycotina
	ND_053490	3300004803	4e-144		Enmu7	Unuamitovirus	Zoopagamycota
	ND_053507	3300004803	3e-102		Fupo4	Duamitovirus	Ascomycota
	ND_053508	3300004803	4e-110		Bodo1	Duamitovirus	Ascomycota
	ND_053540	3300004803	3e-80		Bodo1	Duamitovirus	Ascomycota
	ND_053552	3300004803	2e-99		Bodo1	Duamitovirus	Ascomycota
	ND_053566	3300004803	1e-112		Rhso31	Duamitovirus	Basidiomycota
	ND_053569	3300004803	3e-82		Fupo3	Duamitovirus	Ascomycota
	ND_053571	3300004803	2e-114		Nepa1	Duamitovirus	Ascomycota
	ND_053577	3300004803	1e-73		Giro3	Duamitovirus	Glomeromycotina
	ND_053610	3300004803	0		Nepa1	Duamitovirus	Ascomycota
	ND_053625	3300004803	1e-57		Bodo1	Duamitovirus	Ascomycota
	ND_053652	3300004803	0		Rhce1	Duamitovirus	Basidiomycota
	ND_053681	3300004803	3e-75		Rhso31	Duamitovirus	Basidiomycota
	ND_053691	3300004803	0		Rhso34	Duamitovirus	Basidiomycota
	ND_053705	3300004803	2e-104		Rhso34	Duamitovirus	Basidiomycota
	ND_053706	3300004803	0		Rhso34	Duamitovirus	Basidiomycota
	ND_053717	3300004803	5e-76		Rhso31	Duamitovirus	Basidiomycota
	ND_053726	3300004803	0		Dive2	Duamitovirus	Glomeromycotina
	ND_053915	3300004803	7e-92		Boci3	Duamitovirus	Ascomycota
	ND_053972	3300004803	3e-109		Bodo1	Duamitovirus	Ascomycota
	ND_054006	3300004803	2e-73		Opno3b	Duamitovirus	Ascomycota
	ND_054009	3300004803	6e-33		Dive1	Triamitovirus	Glomeromycotina
	ND_054011	3300004803	0		Opno3a	Duamitovirus	Ascomycota
	ND_054022	3300004803	0		Rhso25	Duamitovirus	Basidiomycota
	ND_054069	3300004803	3e-74		Opno3b	Duamitovirus	Ascomycota
	ND_054070	3300004803	5e-55		Enmu7	Unuamitovirus	Zoopagamycota
	ND_054071	3300004803	3e-92		Fupo4	Duamitovirus	Ascomycota
	ND_054096	3300004803	4e-112		Enmu7	Unuamitovirus	Zoopagamycota
	ND_054115	3300004803	2e-42		Dive1	Triamitovirus	Glomeromycotina
	ND_054118	3300004803	3e-75		Enmu7	Unuamitovirus	Zoopagamycota
	ND_054171	3300004803	0		Boci2	Unuamitovirus	Ascomycota
	ND_054246	3300004803	2e-72		Scni2	Duamitovirus	Ascomycota
	ND_054251	3300004803	8e-131		Fubo1	Duamitovirus	Ascomycota
	ND_054264	3300004803	0		Rhce1	Duamitovirus	Basidiomycota
	ND_054279	3300004803	3e-80		Giro3	Duamitovirus	Glomeromycotina
	ND_054292	3300004803	1e-82		Hean1	Duamitovirus	Basidiomycota
	ND_054294	3300004803	1e-152		Dive2	Duamitovirus	Glomeromycotina
	ND_054312	3300004803	2e-44		Fupo4	Duamitovirus	Ascomycota
	ND_054315	3300004803	8e-85		Fubo1	Duamitovirus	Ascomycota
	ND_054384	3300004803	5e-57		Fupo4	Duamitovirus	Ascomycota
	ND_054405	3300004803	3e-83		Hean2	Unuamitovirus	Basidiomycota
	ND_054422	3300004803	0		Nior2	Unuamitovirus	Ascomycota
	ND_054427	3300004803	2e-80		Rhso31	Duamitovirus	Basidiomycota
	ND_054432	3300004803	9e-93		Bodo1	Duamitovirus	Ascomycota
	ND_054438	3300004803	0		Nior2	Unuamitovirus	Ascomycota
	ND_095089	3300010857	1e-122		Scsc3	Duamitovirus	Ascomycota
	ND_095091	3300010857	0		Boci2	Unuamitovirus	Ascomycota
	ND_095116	3300010857	1e-64		Fubo1	Duamitovirus	Ascomycota
	ND_095129	3300010857	2e-72		Dive2	Duamitovirus	Glomeromycotina
	ND_095133	3300010857	0		Fupo3	Duamitovirus	Ascomycota
	ND_095137	3300010857	3e-92		Rhso21	Duamitovirus	Basidiomycota
	ND_097183	3300010869	2e-69		Busp1	Duamitovirus	Ascomycota
	ND_097200	3300010869	1e-102		Nepa1	Duamitovirus	Ascomycota
	ND_097207	3300010869	0		Enmu4	Unuamitovirus	Zoopagamycota
	ND_097225	3300010869	2e-170		Enmu7	Unuamitovirus	Zoopagamycota
	ND_097267	3300010869	0		Albr1	Unuamitovirus	Ascomycota
	ND_097292	3300010869	5e-96		Boci3	Duamitovirus	Ascomycota
	ND_098686	3300011333	3e-86		Fupo3	Duamitovirus	Ascomycota
	ND_098693	3300011333	3e-47		Fupo4	Duamitovirus	Ascomycota
	ND_098701	3300011333	1e-99		Boci3	Duamitovirus	Ascomycota
	ND_098706	3300011333	3e-81		Enmu2	Unuamitovirus	Zoopagamycota
	ND_098707	3300011333	6e-77		Enmu4	Unuamitovirus	Zoopagamycota
	ND_098713	3300011333	9e-91		Rhso31	Duamitovirus	Basidiomycota
	ND_098714	3300011333	2e-56		Rhso31	Duamitovirus	Basidiomycota
	ND_098721	3300011333	6e-122		Dive2	Duamitovirus	Glomeromycotina
	ND_098725	3300011333	0		Enmu2	Unuamitovirus	Zoopagamycota
	ND_098726	3300011333	9e-76		Nepa1	Duamitovirus	Ascomycota
	ND_098727	3300011333	7e-94		Fubo1	Duamitovirus	Ascomycota
	ND_098738	3300011333	3e-91		Rhso31	Duamitovirus	Basidiomycota
	ND_098739	3300011333	6e-80		Enmu6	Unuamitovirus	Zoopagamycota
	ND_098741	3300011333	7e-58		Opno3a	Duamitovirus	Ascomycota
	ND_098743	3300011333	7e-155		Giro1	Unuamitovirus	Glomeromycotina
	ND_098749	3300011333	2e-157		Nepa1	Duamitovirus	Ascomycota
	ND_098757	3300011333	2e-94		Clod1	Duamitovirus	Basidiomycota
	ND_098784	3300011333	2e-105		Nepa1	Duamitovirus	Ascomycota
	ND_098786	3300011333	1e-146		Tuae1	Duamitovirus	Ascomycota
	ND_098797	3300011333	1e-78		Opno3b	Duamitovirus	Ascomycota
	ND_098802	3300011333	2e-66		Rhso27	Duamitovirus	Basidiomycota
	ND_098806	3300011333	0		Fuve1	Unuamitovirus	Ascomycota
	ND_098825	3300011333	0		Albr1	Unuamitovirus	Ascomycota
	ND_098828	3300011333	1e-84		Fubo1	Duamitovirus	Ascomycota
	ND_098833	3300011333	5e-64		Opno5	Unuamitovirus	Ascomycota
	ND_098838	3300011333	8e-72		Scsc1	Unuamitovirus	Ascomycota
	ND_098857	3300011333	4e-92		Fubo1	Duamitovirus	Ascomycota
	ND_098861	3300011333	4e-125		Rhso21	Duamitovirus	Basidiomycota
	ND_098872	3300011333	7e-80		Gima1	Duamitovirus	Glomeromycotina
	ND_098886	3300011333	9e-101		Rhso21	Duamitovirus	Basidiomycota
	ND_098895	3300011333	4e-103		Fubo1	Duamitovirus	Ascomycota
	ND_098906	3300011333	2e-53		Rhdi1	Duamitovirus	Glomeromycotina
	ND_098907	3300011333	3e-126		Opno1c	Duamitovirus	Ascomycota
	ND_098909	3300011333	7e-102		Fupo4	Duamitovirus	Ascomycota
	ND_098916	3300011333	1e-148		Opno7	Kvaramitovirus	Ascomycota
	ND_098918	3300011333	0		Fuve1	Unuamitovirus	Ascomycota
	ND_098922	3300011333	2e-101		Bodo1	Duamitovirus	Ascomycota
	ND_098928	3300011333	2e-145		Enmu8	Unuamitovirus	Zoopagamycota
	ND_098933	3300011333	1e-82		Fupo3	Duamitovirus	Ascomycota
	ND_098966	3300011333	3e-76		Rhso31	Duamitovirus	Basidiomycota
	ND_098968	3300011333	1e-170		Rhir1	Duamitovirus	Glomeromycotina
	ND_098970	3300011333	2e-76		Fupo3	Duamitovirus	Ascomycota
	ND_098979	3300011333	2e-91		Rhso31	Duamitovirus	Basidiomycota
	ND_098984	3300011333	7e-87		Rhir1	Duamitovirus	Glomeromycotina
	ND_098986	3300011333	5e-83		Fubo1	Duamitovirus	Ascomycota
	ND_098990	3300011333	4e-72		Enmu6	Unuamitovirus	Zoopagamycota
	ND_099005	3300011333	3e-67		Boci3	Duamitovirus	Ascomycota
	ND_099020	3300011333	1e-62		Gima1	Duamitovirus	Glomeromycotina
	ND_099033	3300011333	2e-94		Hepa3	Duamitovirus	Basidiomycota
	ND_099053	3300011333	6e-63		Boci3	Duamitovirus	Ascomycota
	ND_099056	3300011333	7e-82		Enmu4	Unuamitovirus	Zoopagamycota
	ND_099058	3300011333	2e-97		Nepa1	Duamitovirus	Ascomycota
	ND_099062	3300011333	2e-110		Dive2	Duamitovirus	Glomeromycotina
	ND_099076	3300011333	8e-114		Gima1	Duamitovirus	Glomeromycotina
	ND_099078	3300011333	4e-63		Rhso31	Duamitovirus	Basidiomycota
	ND_099093	3300011333	5e-98		Opno3b	Duamitovirus	Ascomycota
	ND_111305	3300013044	5e-74		Bodo1	Duamitovirus	Ascomycota
	ND_111313	3300013044	9e-78		Rhso31	Duamitovirus	Basidiomycota
	ND_111318	3300013044	6e-100		Gima1	Duamitovirus	Glomeromycotina
	ND_111324	3300013044	2e-55		Scsc2	Unuamitovirus	Ascomycota
	ND_111328	3300013044	0		Rhso31	Duamitovirus	Basidiomycota
	ND_111329	3300013044	1e-107		Enmu2	Unuamitovirus	Zoopagamycota
	ND_111333	3300013044	8e-73		Nepa1	Duamitovirus	Ascomycota
	ND_111621	3300013059	0		Dive2	Duamitovirus	Glomeromycotina
	ND_111647	3300013059	4e-109		Enmu2	Unuamitovirus	Zoopagamycota
	ND_111664	3300013059	0		Giro2	Unuamitovirus	Glomeromycotina
	ND_111713	3300013059	0		Giro1	Unuamitovirus	Glomeromycotina
	ND_111729	3300013059	0		Dive2	Duamitovirus	Glomeromycotina
	ND_111737	3300013059	1e-104		Enmu2	Unuamitovirus	Zoopagamycota
	ND_111754	3300013062	0		Fuox1	Unuamitovirus	Ascomycota
	ND_111770	3300013062	5e-103		Nepa1	Duamitovirus	Ascomycota
	ND_111774	3300013062	3e-108		Enmu2	Unuamitovirus	Zoopagamycota
	ND_111806	3300013062	0		Dive2	Duamitovirus	Glomeromycotina
	ND_111814	3300013062	6e-62		Hean1	Duamitovirus	Basidiomycota
	ND_121226	3300019228	1e-70		Rhce1	Duamitovirus	Basidiomycota
	ND_121229	3300019228	7e-92		Rhcl5	Duamitovirus	Glomeromycotina
	ND_121231	3300019228	9e-69		Rhso31	Duamitovirus	Basidiomycota
	ND_121243	3300019228	3e-36		Hean1	Duamitovirus	Basidiomycota
	ND_121265	3300019228	9e-61		Hepa3	Duamitovirus	Basidiomycota
	ND_121274	3300019228	1e-38		Enmu5	Unuamitovirus	Zoopagamycota
	ND_121278	3300019228	1e-136		Gima1	Duamitovirus	Glomeromycotina
	ND_121282	3300019228	0		Rhcl5	Duamitovirus	Glomeromycotina
	ND_121286	3300019228	5e-64		Dive2	Duamitovirus	Glomeromycotina
	ND_121308	3300019228	1e-99		Albr1	Unuamitovirus	Ascomycota
	ND_121329	3300019228	7e-109		Rhce1	Duamitovirus	Basidiomycota
	ND_121331	3300019228	4e-103		Bodo1	Duamitovirus	Ascomycota
	ND_121346	3300019228	6e-76		Opno3b	Duamitovirus	Ascomycota
	ND_121352	3300019228	2e-139		Nepa1	Duamitovirus	Ascomycota
	ND_121369	3300019228	2e-87		Rhso26	Duamitovirus	Basidiomycota
	ND_121382	3300019228	2e-70		Rhdi1	Duamitovirus	Glomeromycotina
	ND_121393	3300019228	2e-82		Rhso31	Duamitovirus	Basidiomycota
	ND_121423	3300019228	3e-171		Enmu7	Unuamitovirus	Zoopagamycota
	ND_121427	3300019228	2e-76		Gima1	Duamitovirus	Glomeromycotina
	ND_121429	3300019228	6e-179		Rhir1	Duamitovirus	Glomeromycotina
	ND_121436	3300019228	1e-119		Dive2	Duamitovirus	Glomeromycotina
	ND_121447	3300019228	3e-101		Rhcl5	Duamitovirus	Glomeromycotina
	ND_121457	3300019228	7e-65		Rhso25	Duamitovirus	Basidiomycota
	ND_121460	3300019228	2e-62		Fupo4	Duamitovirus	Ascomycota
	ND_121470	3300019228	5e-118		Tuae1	Duamitovirus	Ascomycota
	ND_121472	3300019228	5e-88		Rhso31	Duamitovirus	Basidiomycota
	ND_121477	3300019228	2e-80		Giro3	Duamitovirus	Glomeromycotina
	ND_121498	3300019228	6e-143		Hean2	Unuamitovirus	Basidiomycota
	ND_121517	3300019228	1e-144		Tuae1	Duamitovirus	Ascomycota
	ND_121534	3300019228	4e-123		Nepa1	Duamitovirus	Ascomycota
	ND_121545	3300019228	1e-81		Rhso31	Duamitovirus	Basidiomycota
	ND_121559	3300019228	5e-139		Fupo3	Duamitovirus	Ascomycota
	ND_121572	3300019228	2e-91		Nepa1	Duamitovirus	Ascomycota
	ND_121573	3300019228	6e-103		Dive2	Duamitovirus	Glomeromycotina
	ND_121584	3300019228	8e-94		Albr1	Unuamitovirus	Ascomycota
	ND_122422	3300019232	2e-78		Casa1	Duamitovirus	Plant
	ND_122438	3300019232	5e-76		Enmu7	Unuamitovirus	Zoopagamycota
	ND_122439	3300019232	2e-94		Rhso31	Duamitovirus	Basidiomycota
	ND_122440	3300019232	3e-69		Soch1	Duamitovirus	Plant
	ND_122442	3300019232	5e-68		Bevu1	Duamitovirus	Plant
	ND_122449	3300019232	1e-74		Dapi1	Duamitovirus	Plant
	ND_122450	3300019232	1e-86		Nepa1	Duamitovirus	Ascomycota
	ND_122451	3300019232	1e-59		Rhso31	Duamitovirus	Basidiomycota
	ND_122463	3300019232	2e-89		Bodo1	Duamitovirus	Ascomycota
	ND_122465	3300019232	1e-85		Nepa1	Duamitovirus	Ascomycota
	ND_122471	3300019232	7e-68		Soch1	Duamitovirus	Plant
	ND_122476	3300019232	3e-65		Soch1	Duamitovirus	Plant
	ND_122504	3300019232	5e-107		Diru1	Unuamitovirus	Ascomycota
	ND_122512	3300019232	1e-144		Boci3	Duamitovirus	Ascomycota
	ND_122513	3300019232	2e-123		Scsc3	Duamitovirus	Ascomycota
	ND_122521	3300019232	6e-79		Enmu7	Unuamitovirus	Zoopagamycota
	ND_122528	3300019232	2e-106		Dive2	Duamitovirus	Glomeromycotina
	ND_122531	3300019232	8e-60		Opno5	Unuamitovirus	Ascomycota
	ND_122542	3300019232	3e-109		Dive2	Duamitovirus	Glomeromycotina
	ND_122549	3300019232	1e-65		Dapi1	Duamitovirus	Plant
	ND_122554	3300019232	1e-81		Rhcl5	Duamitovirus	Glomeromycotina
	ND_122555	3300019232	8e-99		Albr1	Unuamitovirus	Ascomycota
	ND_122584	3300019232	2e-85		Nepa1	Duamitovirus	Ascomycota
	ND_122595	3300019232	1e-110		Fubo1	Duamitovirus	Ascomycota
	ND_122599	3300019232	7e-73		Rhso31	Duamitovirus	Basidiomycota
	ND_122602	3300019232	3e-132		Agbi1	Unuamitovirus	Basidiomycota
	ND_122609	3300019232	8e-70		Enmu7	Unuamitovirus	Zoopagamycota
	ND_122616	3300019232	3e-69		Soch1	Duamitovirus	Plant
	ND_122617	3300019232	1e-46		Boci2	Unuamitovirus	Ascomycota
	ND_122623	3300019232	7e-171		Enmu7	Unuamitovirus	Zoopagamycota
	ND_122624	3300019232	9e-83		Fupo4	Duamitovirus	Ascomycota
	ND_122626	3300019232	6e-36		Enmu5	Unuamitovirus	Zoopagamycota
	ND_122634	3300019232	5e-108		Rhso31	Duamitovirus	Basidiomycota
	ND_122638	3300019232	1e-175		Enmu7	Unuamitovirus	Zoopagamycota
	ND_122644	3300019232	2e-83		Enmu7	Unuamitovirus	Zoopagamycota
	ND_122646	3300019232	4e-87		Dive2	Duamitovirus	Glomeromycotina
	ND_122655	3300019232	2e-106		Rhso21	Duamitovirus	Basidiomycota
	ND_122659	3300019232	4e-76		Rhcl5	Duamitovirus	Glomeromycotina
	ND_122678	3300019232	7e-102		Fupo4	Duamitovirus	Ascomycota
	ND_122679	3300019232	5e-77		Rhso31	Duamitovirus	Basidiomycota
	ND_122688	3300019232	1e-91		Gima1	Duamitovirus	Glomeromycotina
	ND_122702	3300019232	3e-76		Enmu7	Unuamitovirus	Zoopagamycota
	ND_122713	3300019232	5e-101		Bodo1	Duamitovirus	Ascomycota
	ND_122714	3300019232	3e-66		Hean3	Duamitovirus	Basidiomycota
	ND_122720	3300019232	3e-147		Agbi1	Unuamitovirus	Basidiomycota
	ND_122730	3300019232	4e-81		Rhso31	Duamitovirus	Basidiomycota
	ND_122748	3300019233	2e-167		Dive2	Duamitovirus	Glomeromycotina
	ND_122750	3300019233	3e-136		Gima1	Duamitovirus	Glomeromycotina
	ND_122772	3300019233	0		Dive2	Duamitovirus	Glomeromycotina
	ND_122809	3300019233	5e-167		Dive2	Duamitovirus	Glomeromycotina
	ND_122812	3300019233	0		Rhir1	Duamitovirus	Glomeromycotina
	ND_122818	3300019233	0		Dive2	Duamitovirus	Glomeromycotina
	ND_122846	3300019233	0		Dive2	Duamitovirus	Glomeromycotina
	ND_122866	3300019233	3e-122		Dive2	Duamitovirus	Glomeromycotina
	ND_122874	3300019233	0		Giro1	Unuamitovirus	Glomeromycotina
	ND_122909	3300019233	0		Giro1	Unuamitovirus	Glomeromycotina
	ND_122913	3300019233	1e-76		Rhso31	Duamitovirus	Basidiomycota
	ND_124526	3300019244	4e-105		Rhso21	Duamitovirus	Basidiomycota
	ND_124535	3300019244	3e-168		Dapi1	Duamitovirus	Plant
	ND_124539	3300019244	2e-111		Fupo4	Duamitovirus	Ascomycota
	ND_124541	3300019244	7e-53		Fuve1	Unuamitovirus	Ascomycota
	ND_124575	3300019244	6e-87		Dive2	Duamitovirus	Glomeromycotina
	ND_124581	3300019244	4e-74		Dive2	Duamitovirus	Glomeromycotina
	ND_124597	3300019244	3e-83		Enmu7	Unuamitovirus	Zoopagamycota
	ND_124611	3300019244	6e-151		Gima1	Duamitovirus	Glomeromycotina
	ND_124619	3300019244	1e-156		Scsc2	Unuamitovirus	Ascomycota
	ND_124626	3300019244	1e-82		Rhso31	Duamitovirus	Basidiomycota
	ND_124633	3300019244	8e-73		Enmu7	Unuamitovirus	Zoopagamycota
	ND_124711	3300019244	4e-84		Dive2	Duamitovirus	Glomeromycotina
	ND_124719	3300019244	2e-68		Gima1	Duamitovirus	Glomeromycotina
	ND_124728	3300019244	9e-147		Tuae1	Duamitovirus	Ascomycota
	ND_124729	3300019244	5e-82		Rhso32	Duamitovirus	Basidiomycota
	ND_124735	3300019244	1e-127		Bevu1	Duamitovirus	Plant
	ND_124738	3300019244	2e-75		Rhso31	Duamitovirus	Basidiomycota
	ND_124793	3300019244	4e-73		Dapi1	Duamitovirus	Plant
	ND_124800	3300019244	0		Rhso34	Duamitovirus	Basidiomycota
	ND_124802	3300019244	0		Rhce1	Duamitovirus	Basidiomycota
	ND_124809	3300019244	8e-137		Nepa1	Duamitovirus	Ascomycota
	ND_124818	3300019244	1e-131		Rhcl5	Duamitovirus	Glomeromycotina
	ND_124821	3300019244	1e-79		Rhso31	Duamitovirus	Basidiomycota
	ND_124829	3300019244	8e-74		Soch1	Duamitovirus	Plant
	ND_124834	3300019244	2e-76		Opno6	Unuamitovirus	Ascomycota
	ND_124837	3300019244	6e-115		Enmu7	Unuamitovirus	Zoopagamycota
	ND_124841	3300019244	5e-92		Nior1	Duamitovirus	Ascomycota
	ND_124847	3300019244	1e-65		Rhso31	Duamitovirus	Basidiomycota
	ND_124857	3300019244	9e-108		Fupo4	Duamitovirus	Ascomycota
	ND_124859	3300019244	8e-118		Gima1	Duamitovirus	Glomeromycotina
	ND_127431	3300019255	0		Rhir1	Duamitovirus	Glomeromycotina
	ND_127444	3300019255	2e-104		Rhso21	Duamitovirus	Basidiomycota
	ND_127446	3300019255	5e-82		Dive2	Duamitovirus	Glomeromycotina
	ND_127457	3300019255	4e-101		Rhso31	Duamitovirus	Basidiomycota
	ND_127463	3300019255	1e-83		Boci3	Duamitovirus	Ascomycota
	ND_127469	3300019255	0		Dive2	Duamitovirus	Glomeromycotina
	ND_127502	3300019255	2e-100		Clod1	Duamitovirus	Basidiomycota
	ND_127552	3300019255	9e-107		Opno7	Kvaramitovirus	Ascomycota
	ND_127563	3300019255	0		Giro1	Unuamitovirus	Glomeromycotina
	ND_127597	3300019255	5e-50		Dive2	Duamitovirus	Glomeromycotina
	ND_127605	3300019255	1e-117		Rhcl5	Duamitovirus	Glomeromycotina
	ND_127611	3300019255	7e-120		Opno4	Unuamitovirus	Ascomycota
	ND_127615	3300019255	0		Dive2	Duamitovirus	Glomeromycotina
	ND_127642	3300019255	1e-91		Rhso21	Duamitovirus	Basidiomycota
	ND_127643	3300019255	8e-71		Opno3b	Duamitovirus	Ascomycota
	ND_127669	3300019255	3e-97		Dive2	Duamitovirus	Glomeromycotina
	ND_128606	3300019259	1e-141		Gima1	Duamitovirus	Glomeromycotina
	ND_128631	3300019259	4e-160		Giro3	Duamitovirus	Glomeromycotina
	ND_128665	3300019259	7e-130		Dive2	Duamitovirus	Glomeromycotina
	ND_128666	3300019259	7e-137		Gima1	Duamitovirus	Glomeromycotina
	ND_128673	3300019259	0		Giro1	Unuamitovirus	Glomeromycotina
	ND_128707	3300019259	2e-166		Dive2	Duamitovirus	Glomeromycotina
	ND_128709	3300019259	0		Giro1	Unuamitovirus	Glomeromycotina
	ND_128722	3300019259	2e-113		Gima1	Duamitovirus	Glomeromycotina
	ND_128737	3300019259	2e-94		Dive2	Duamitovirus	Glomeromycotina
	ND_128750	3300019259	7e-66		Rhir1	Duamitovirus	Glomeromycotina
	ND_128764	3300019259	2e-80		Rhso31	Duamitovirus	Basidiomycota
	ND_128786	3300019259	0		Dive1	Triamitovirus	Glomeromycotina
	ND_128806	3300019259	0		Dive2	Duamitovirus	Glomeromycotina
	ND_128833	3300019259	8e-60		Opno3b	Duamitovirus	Ascomycota
	ND_128876	3300019259	8e-77		Rhso31	Duamitovirus	Basidiomycota
	ND_129377	3300019263	2e-65		Hean3	Duamitovirus	Basidiomycota
	ND_129385	3300019263	1e-109		Giro3	Duamitovirus	Glomeromycotina
	ND_129417	3300019263	7e-69		Gima1	Duamitovirus	Glomeromycotina
	ND_129457	3300019263	1e-85		Nepa1	Duamitovirus	Ascomycota
	ND_129458	3300019263	6e-77		Fubo1	Duamitovirus	Ascomycota
	ND_129459	3300019263	3e-79		Rhso31	Duamitovirus	Basidiomycota
	ND_129482	3300019263	0		Dive2	Duamitovirus	Glomeromycotina
	ND_129487	3300019263	9e-63		Dive2	Duamitovirus	Glomeromycotina
	ND_129493	3300019263	0		Dive2	Duamitovirus	Glomeromycotina
	ND_129526	3300019263	1e-135		Dive2	Duamitovirus	Glomeromycotina
	ND_129527	3300019263	6e-75		Rhso31	Duamitovirus	Basidiomycota
	ND_129563	3300019263	3e-119		Opno6	Unuamitovirus	Ascomycota
	ND_129564	3300019263	4e-146		Gima1	Duamitovirus	Glomeromycotina
	ND_129577	3300019263	2e-82		Rhso26	Duamitovirus	Basidiomycota
	ND_129612	3300019263	7e-63		Rhce1	Duamitovirus	Basidiomycota
	ND_129617	3300019263	1e-80		Rhso31	Duamitovirus	Basidiomycota
	ND_129627	3300019263	4e-67		Dive2	Duamitovirus	Glomeromycotina
	ND_129630	3300019263	4e-101		Nepa1	Duamitovirus	Ascomycota
	ND_129636	3300019263	4e-75		Rhso31	Duamitovirus	Basidiomycota
	ND_129641	3300019263	2e-83		Rhso31	Duamitovirus	Basidiomycota
	ND_129650	3300019263	0		Gima1	Duamitovirus	Glomeromycotina
	ND_129657	3300019263	1e-68		Rhso31	Duamitovirus	Basidiomycota
	ND_129660	3300019263	8e-123		Opno6	Unuamitovirus	Ascomycota
	ND_129675	3300019263	6e-63		Fupo4	Duamitovirus	Ascomycota
	ND_129735	3300019263	9e-80		Rhso31	Duamitovirus	Basidiomycota
	ND_129779	3300019263	2e-67		Rhcl5	Duamitovirus	Glomeromycotina
	ND_129814	3300019263	4e-68		Giro3	Duamitovirus	Glomeromycotina
	ND_129818	3300019263	4e-54		Boci3	Duamitovirus	Ascomycota
	ND_129843	3300019263	3e-172		Gima1	Duamitovirus	Glomeromycotina
	ND_129882	3300019263	3e-94		Fupo3	Duamitovirus	Ascomycota
	ND_129905	3300019263	3e-66		Giro3	Duamitovirus	Glomeromycotina
	ND_129908	3300019263	9e-90		Fupo4	Duamitovirus	Ascomycota
	ND_129909	3300019263	2e-74		Rhso31	Duamitovirus	Basidiomycota
	ND_129914	3300019263	5e-67		Enmu1	Unuamitovirus	Zoopagamycota
	ND_129935	3300019263	5e-74		Rhso1	Triamitovirus	Basidiomycota
	ND_129951	3300019263	4e-80		Rhso31	Duamitovirus	Basidiomycota
	ND_129953	3300019263	1e-81		Rhso31	Duamitovirus	Basidiomycota
	ND_129977	3300019263	4e-69		Giro3	Duamitovirus	Glomeromycotina
	ND_130004	3300019263	9e-73		Rhcl5	Duamitovirus	Glomeromycotina
	ND_130009	3300019263	4e-131		Gima1	Duamitovirus	Glomeromycotina
	ND_130012	3300019263	3e-149		Nepa1	Duamitovirus	Ascomycota
	ND_130025	3300019263	0		Rhcl5	Duamitovirus	Glomeromycotina
	ND_130051	3300019263	4e-70		Giro3	Duamitovirus	Glomeromycotina
	ND_130099	3300019263	2e-67		Rhso31	Duamitovirus	Basidiomycota
	ND_130100	3300019263	1e-65		Dive2	Duamitovirus	Glomeromycotina
	ND_130115	3300019263	1e-62		Gima1	Duamitovirus	Glomeromycotina
	ND_130123	3300019263	3e-49		Boci3	Duamitovirus	Ascomycota
	ND_130126	3300019263	9e-77		Rhso30	Triamitovirus	Basidiomycota
	ND_130131	3300019263	4e-86		Nepa1	Duamitovirus	Ascomycota
	ND_130905	3300019269	2e-67		Gima1	Duamitovirus	Glomeromycotina
	ND_130911	3300019269	5e-95		Enmu8	Unuamitovirus	Zoopagamycota
	ND_130965	3300019269	1e-60		Rhcl5	Duamitovirus	Glomeromycotina
	ND_130969	3300019269	6e-90		Nepa1	Duamitovirus	Ascomycota
	ND_131028	3300019269	0		Dive2	Duamitovirus	Glomeromycotina
	ND_131086	3300019269	4e-59		Opno3b	Duamitovirus	Ascomycota
	ND_131097	3300019269	9e-154		Agbi1	Unuamitovirus	Basidiomycota
	ND_131125	3300019269	2e-97		Opno7	Kvaramitovirus	Ascomycota
	ND_131156	3300019269	2e-103		Hean1	Duamitovirus	Basidiomycota
	ND_131205	3300019269	4e-129		Enmu5	Unuamitovirus	Zoopagamycota
	ND_131218	3300019269	0		Giro3	Duamitovirus	Glomeromycotina
	ND_131249	3300019269	2e-89		Bodo1	Duamitovirus	Ascomycota
	ND_131274	3300019269	1e-100		Clod1	Duamitovirus	Basidiomycota
	ND_131297	3300019269	0		Giro1	Unuamitovirus	Glomeromycotina
	ND_131312	3300019269	3e-174		Enmu8	Unuamitovirus	Zoopagamycota
	ND_131474	3300019269	9e-123		Opno6	Unuamitovirus	Ascomycota
	ND_131552	3300019269	3e-62		Fupo4	Duamitovirus	Ascomycota
	ND_131559	3300019269	0		Giro3	Duamitovirus	Glomeromycotina
	ND_131596	3300019269	1e-83		Nepa1	Duamitovirus	Ascomycota
	ND_131615	3300019269	2e-89		Rhcl5	Duamitovirus	Glomeromycotina
	ND_131644	3300019269	4e-89		Gima1	Duamitovirus	Glomeromycotina
	ND_131702	3300019269	0		Giro1	Unuamitovirus	Glomeromycotina
	ND_131709	3300019269	6e-46		Hepa3	Duamitovirus	Basidiomycota
	ND_132413	3300019275	4e-104		Opno7	Kvaramitovirus	Ascomycota
	ND_132427	3300019275	3e-65		Enmu6	Unuamitovirus	Zoopagamycota
	ND_132459	3300019275	2e-141		Enmu5	Unuamitovirus	Zoopagamycota
	ND_132646	3300019279	2e-105		Boci3	Duamitovirus	Ascomycota
	ND_132654	3300019279	3e-78		Bodo1	Duamitovirus	Ascomycota
	ND_132657	3300019279	1e-112		Opno1c	Duamitovirus	Ascomycota
	ND_132681	3300019279	7e-90		Opno7	Kvaramitovirus	Ascomycota
	ND_132693	3300019279	2e-75		Rhso31	Duamitovirus	Basidiomycota
	ND_132696	3300019279	1e-84		Enmu7	Unuamitovirus	Zoopagamycota
	ND_132704	3300019279	2e-82		Hean3	Duamitovirus	Basidiomycota
	ND_132707	3300019279	0		Fubo1	Duamitovirus	Ascomycota
	ND_132714	3300019279	6e-101		Opno7	Kvaramitovirus	Ascomycota
	ND_132718	3300019279	0		Rhir1	Duamitovirus	Glomeromycotina
	ND_132723	3300019279	2e-114		Rhso31	Duamitovirus	Basidiomycota
	ND_132743	3300019279	1e-146		Crpa1	Duamitovirus	Ascomycota
	ND_132744	3300019279	1e-135		Gima1	Duamitovirus	Glomeromycotina
	ND_132753	3300019279	2e-143		Boci3	Duamitovirus	Ascomycota
	ND_132763	3300019279	1e-84		Rhcl5	Duamitovirus	Glomeromycotina
	ND_132787	3300019279	1e-85		Enmu1	Unuamitovirus	Zoopagamycota
	ND_132797	3300019279	2e-117		Scni1	Unuamitovirus	Ascomycota
	ND_132798	3300019279	4e-93		Fubo1	Duamitovirus	Ascomycota
	ND_132810	3300019279	2e-94		Nepa1	Duamitovirus	Ascomycota
	ND_132815	3300019279	4e-103		Hepa3	Duamitovirus	Basidiomycota
	ND_132834	3300019279	0		Giro1	Unuamitovirus	Glomeromycotina
	ND_132853	3300019279	6e-85		Fupo3	Duamitovirus	Ascomycota
	ND_132863	3300019279	4e-85		Rhso31	Duamitovirus	Basidiomycota
	ND_132867	3300019279	2e-103		Rhcl5	Duamitovirus	Glomeromycotina
	ND_132868	3300019279	6e-104		Busp1	Duamitovirus	Ascomycota
	ND_132901	3300019279	4e-179		Dive2	Duamitovirus	Glomeromycotina
	ND_132906	3300019279	4e-80		Giro3	Duamitovirus	Glomeromycotina
	ND_132955	3300019284	2e-141		Enmu5	Unuamitovirus	Zoopagamycota
	ND_133094	3300020063	8e-36		Rhso32	Duamitovirus	Basidiomycota
	ND_133110	3300020063	5e-130		Giro3	Duamitovirus	Glomeromycotina
	ND_133140	3300020063	4e-121		Diru1	Unuamitovirus	Ascomycota
	ND_133155	3300020063	3e-75		Rhso31	Duamitovirus	Basidiomycota
	ND_133162	3300020063	5e-116		Albr1	Unuamitovirus	Ascomycota
	ND_133175	3300020063	2e-78		Rhso31	Duamitovirus	Basidiomycota
	ND_133186	3300020063	7e-112		Dive2	Duamitovirus	Glomeromycotina
	ND_133208	3300020063	0		Rhir1	Duamitovirus	Glomeromycotina
	ND_133214	3300020063	2e-126		Rhcl5	Duamitovirus	Glomeromycotina
	ND_133217	3300020063	2e-156		Nepa1	Duamitovirus	Ascomycota
	ND_133225	3300020063	3e-92		Rhso31	Duamitovirus	Basidiomycota
	ND_133253	3300020063	5e-72		Dive2	Duamitovirus	Glomeromycotina
	ND_133260	3300020063	4e-112		Dive2	Duamitovirus	Glomeromycotina
	ND_133268	3300020063	2e-64		Fupo4	Duamitovirus	Ascomycota
	ND_133281	3300020063	1e-89		Nepa1	Duamitovirus	Ascomycota
	ND_133289	3300020063	1e-64		Scho1	Duamitovirus	Ascomycota
	ND_133296	3300020064	5e-61		Scsc3	Duamitovirus	Ascomycota
	ND_133297	3300020064	5e-104		Hepa3	Duamitovirus	Basidiomycota
	ND_133302	3300020064	7e-103		Fupo4	Duamitovirus	Ascomycota
	ND_133305	3300020064	2e-101		Hepa3	Duamitovirus	Basidiomycota
	ND_133324	3300020064	2e-79		Rhso31	Duamitovirus	Basidiomycota
	ND_133332	3300020064	1e-97		Fubo1	Duamitovirus	Ascomycota
	ND_133352	3300020064	8e-72		Opno6	Unuamitovirus	Ascomycota
	ND_133406	3300020064	0		Hean2	Unuamitovirus	Basidiomycota
	ND_133427	3300020064	1e-79		Enmu7	Unuamitovirus	Zoopagamycota
	ND_133431	3300020064	6e-79		Enmu7	Unuamitovirus	Zoopagamycota
	ND_133457	3300020064	1e-172		Enmu7	Unuamitovirus	Zoopagamycota
	ND_133464	3300020064	3e-128		Opno7	Kvaramitovirus	Ascomycota
	ND_133465	3300020064	3e-155		Enmu7	Unuamitovirus	Zoopagamycota
	ND_133467	3300020064	6e-73		Enmu7	Unuamitovirus	Zoopagamycota
	ND_133501	3300020064	1e-119		Scni2	Duamitovirus	Ascomycota
	ND_133550	3300020064	4e-169		Enmu7	Unuamitovirus	Zoopagamycota
	ND_133582	3300020064	0		Giro1	Unuamitovirus	Glomeromycotina
	ND_133583	3300020064	4e-90		Hean1	Duamitovirus	Basidiomycota
	ND_133586	3300020064	7e-80		Enmu7	Unuamitovirus	Zoopagamycota
	ND_133587	3300020064	4e-110		Dive2	Duamitovirus	Glomeromycotina
	ND_133588	3300020064	0		Dapi1	Duamitovirus	Plant
	ND_133627	3300020064	1e-125		Opno7	Kvaramitovirus	Ascomycota
	ND_133631	3300020064	1e-37		Rhso31	Duamitovirus	Basidiomycota
	ND_133636	3300020064	0		Fupo4	Duamitovirus	Ascomycota
	ND_133641	3300020064	2e-60		Rhso31	Duamitovirus	Basidiomycota
	ND_133692	3300020065	7e-113		Dive2	Duamitovirus	Glomeromycotina
	ND_133724	3300020065	6e-125		Opno7	Kvaramitovirus	Ascomycota
	ND_133730	3300020065	4e-74		Peex1	Duamitovirus	Plant
	ND_133735	3300020065	7e-67		Hepa3	Duamitovirus	Basidiomycota
	ND_133743	3300020065	0		Tuex1	Triamitovirus	Ascomycota
	ND_133747	3300020065	1e-94		Enmu8	Unuamitovirus	Zoopagamycota
	ND_133754	3300020065	2e-93		Gima1	Duamitovirus	Glomeromycotina
	ND_133806	3300020065	1e-87		Rhso31	Duamitovirus	Basidiomycota
	ND_133824	3300020065	1e-86		Rhso31	Duamitovirus	Basidiomycota
	ND_133850	3300020065	1e-76		Rhso31	Duamitovirus	Basidiomycota
	ND_133854	3300020065	1e-85		Rhir1	Duamitovirus	Glomeromycotina
	ND_133857	3300020065	1e-123		Rhcl5	Duamitovirus	Glomeromycotina
	ND_133861	3300020065	9e-80		Rhcl5	Duamitovirus	Glomeromycotina
	ND_133900	3300020065	6e-172		Enmu7	Unuamitovirus	Zoopagamycota
	ND_133919	3300020065	2e-99		Rhso26	Duamitovirus	Basidiomycota
	ND_133920	3300020065	7e-121		Dive2	Duamitovirus	Glomeromycotina
	ND_133954	3300020065	1e-73		Dive2	Duamitovirus	Glomeromycotina
	ND_133997	3300020065	8e-59		Rhso31	Duamitovirus	Basidiomycota
	ND_134042	3300020065	7e-147		Hean2	Unuamitovirus	Basidiomycota
	ND_134060	3300020065	1e-122		Dive2	Duamitovirus	Glomeromycotina
	ND_134076	3300020065	3e-68		Dive2	Duamitovirus	Glomeromycotina
	ND_134077	3300020065	1e-179		Dive2	Duamitovirus	Glomeromycotina
	ND_134120	3300020066	8e-89		Agbi1	Unuamitovirus	Basidiomycota
	ND_134121	3300020066	6e-57		Scsc6	Duamitovirus	Ascomycota
	ND_134122	3300020066	4e-142		Enmu7	Unuamitovirus	Zoopagamycota
	ND_134129	3300020066	3e-76		Enmu7	Unuamitovirus	Zoopagamycota
	ND_134137	3300020066	2e-105		Nepa1	Duamitovirus	Ascomycota
	ND_134162	3300020066	6e-76		Rhso31	Duamitovirus	Basidiomycota
	ND_134174	3300020066	6e-81		Rhso31	Duamitovirus	Basidiomycota
	ND_134185	3300020066	6e-150		Giro3	Duamitovirus	Glomeromycotina
	ND_134186	3300020066	2e-69		Gima1	Duamitovirus	Glomeromycotina
	ND_134188	3300020066	2e-68		Soch1	Duamitovirus	Plant
	ND_134224	3300020066	2e-105		Rhso21	Duamitovirus	Basidiomycota
	ND_134233	3300020066	6e-149		Giro3	Duamitovirus	Glomeromycotina
	ND_134234	3300020066	2e-84		Gima1	Duamitovirus	Glomeromycotina
	ND_134248	3300020066	4e-122		Gima1	Duamitovirus	Glomeromycotina
	ND_134250	3300020066	2e-83		Rhso31	Duamitovirus	Basidiomycota
	ND_134278	3300020066	0		Giro1	Unuamitovirus	Glomeromycotina
	ND_134285	3300020066	0		Giro1	Unuamitovirus	Glomeromycotina
	ND_134290	3300020066	7e-73		Rhso25	Duamitovirus	Basidiomycota
	ND_134291	3300020066	2e-68		Fupo4	Duamitovirus	Ascomycota
	ND_134293	3300020066	4e-148		Gima1	Duamitovirus	Glomeromycotina
	ND_134295	3300020066	3e-105		Hean1	Duamitovirus	Basidiomycota
	ND_134306	3300020066	2e-63		Rhso31	Duamitovirus	Basidiomycota
	ND_134312	3300020066	0		Giro1	Unuamitovirus	Glomeromycotina
	ND_134319	3300020066	4e-99		Bodo1	Duamitovirus	Ascomycota
	ND_134326	3300020066	3e-106		Fupo2	Unuamitovirus	Ascomycota
	ND_134329	3300020066	4e-78		Giro3	Duamitovirus	Glomeromycotina
	ND_134333	3300020066	2e-136		Rhir1	Duamitovirus	Glomeromycotina
	ND_134336	3300020066	4e-84		Nepa1	Duamitovirus	Ascomycota
	ND_134342	3300020066	1e-140		Dive2	Duamitovirus	Glomeromycotina
	ND_134353	3300020066	8e-81		Dive2	Duamitovirus	Glomeromycotina
	ND_134355	3300020066	2e-87		Nepa1	Duamitovirus	Ascomycota
	ND_134362	3300020066	3e-66		Scho1	Duamitovirus	Ascomycota
	ND_134373	3300020066	4e-59		Hean1	Duamitovirus	Basidiomycota
	ND_134383	3300020066	4e-66		Hean3	Duamitovirus	Basidiomycota
	ND_134385	3300020066	1e-87		Bodo1	Duamitovirus	Ascomycota
	ND_134398	3300020066	0		Rhcl5	Duamitovirus	Glomeromycotina
	ND_134399	3300020066	2e-91		Dive2	Duamitovirus	Glomeromycotina
	ND_134400	3300020066	3e-118		Gima1	Duamitovirus	Glomeromycotina
	ND_134409	3300020066	1e-100		Dive2	Duamitovirus	Glomeromycotina
	ND_134432	3300020066	4e-71		Boci3	Duamitovirus	Ascomycota
	ND_134433	3300020066	3e-90		Enmu5	Unuamitovirus	Zoopagamycota
	ND_134440	3300020066	2e-130		Agbi1	Unuamitovirus	Basidiomycota
	ND_134449	3300020066	9e-80		Rhso31	Duamitovirus	Basidiomycota
	ND_134458	3300020066	6e-84		Nepa1	Duamitovirus	Ascomycota
	ND_134459	3300020066	1e-119		Scsc3	Duamitovirus	Ascomycota
	ND_134462	3300020066	5e-76		Rhso31	Duamitovirus	Basidiomycota
	ND_135188	3300020069	2e-71		Enmu1	Unuamitovirus	Zoopagamycota
	ND_135191	3300020069	7e-52		Rhir1	Duamitovirus	Glomeromycotina
	ND_135201	3300020069	4e-70		Gima1	Duamitovirus	Glomeromycotina
	ND_135203	3300020069	2e-162		Rhir1	Duamitovirus	Glomeromycotina
	ND_135225	3300020069	0		Alar1	Unuamitovirus	Ascomycota
	ND_135258	3300020069	2e-51		Rhso21	Duamitovirus	Basidiomycota
	ND_135259	3300020069	4e-67		Fupo4	Duamitovirus	Ascomycota
	ND_135288	3300020069	5e-112		Fupo4	Duamitovirus	Ascomycota
	ND_135291	3300020069	0		Dive2	Duamitovirus	Glomeromycotina
	ND_135304	3300020069	5e-90		Enmu8	Unuamitovirus	Zoopagamycota
	ND_135315	3300020069	6e-107		Nepa1	Duamitovirus	Ascomycota
	ND_135323	3300020069	0		Giro1	Unuamitovirus	Glomeromycotina
	ND_135331	3300020069	2e-150		Agbi1	Unuamitovirus	Basidiomycota
	ND_135366	3300020069	2e-84		Enmu7	Unuamitovirus	Zoopagamycota
	ND_135393	3300020069	8e-91		Enmu7	Unuamitovirus	Zoopagamycota
	ND_135404	3300020069	0		Dive2	Duamitovirus	Glomeromycotina
	ND_135420	3300020069	7e-132		Nepa1	Duamitovirus	Ascomycota
	ND_135426	3300020069	5e-105		Nepa1	Duamitovirus	Ascomycota
	ND_135430	3300020069	7e-65		Fupo4	Duamitovirus	Ascomycota
	ND_135432	3300020069	1e-72		Rhso31	Duamitovirus	Basidiomycota
	ND_135433	3300020069	0		Rhdi1	Duamitovirus	Glomeromycotina
	ND_135438	3300020069	4e-133		Dive2	Duamitovirus	Glomeromycotina
	ND_135472	3300020069	0		Giro2	Unuamitovirus	Glomeromycotina
	ND_135475	3300020069	2e-84		Hepa3	Duamitovirus	Basidiomycota
	ND_135483	3300020069	0		Opno4	Unuamitovirus	Ascomycota
	ND_135490	3300020069	2e-89		Fupo3	Duamitovirus	Ascomycota
	ND_135493	3300020069	1e-101		Nior1	Duamitovirus	Ascomycota
	ND_135504	3300020069	0		Nepa1	Duamitovirus	Ascomycota
	ND_135513	3300020069	7e-73		Fubo1	Duamitovirus	Ascomycota
	ND_135521	3300020069	0		Fuve1	Unuamitovirus	Ascomycota
	ND_135523	3300020069	0		Rhce1	Duamitovirus	Basidiomycota
	ND_135535	3300020069	5e-95		Hean2	Unuamitovirus	Basidiomycota
	ND_135563	3300020069	1e-64		Scho1	Duamitovirus	Ascomycota
	ND_135572	3300020069	0		Giro2	Unuamitovirus	Glomeromycotina
	ND_135578	3300020069	0		Alal1	Duamitovirus	Ascomycota
	ND_135579	3300020069	9e-100		Rhso21	Duamitovirus	Basidiomycota
	ND_135583	3300020069	4e-119		Nior2	Unuamitovirus	Ascomycota
	ND_135616	3300020069	2e-100		Grab1	Unuamitovirus	Ascomycota
	ND_135626	3300020069	4e-175		Rhcl1	Triamitovirus	Glomeromycotina
	ND_135650	3300020069	0		Opno1c	Duamitovirus	Ascomycota
	ND_135656	3300020069	9e-126		Agbi1	Unuamitovirus	Basidiomycota
	ND_135659	3300020069	0		Boci2	Unuamitovirus	Ascomycota
	ND_135692	3300020069	0		Fubo1	Duamitovirus	Ascomycota
	ND_135699	3300020069	0		Fuco1	Unuamitovirus	Ascomycota
	ND_135714	3300020069	8e-103		Fubo1	Duamitovirus	Ascomycota
	ND_135732	3300020069	2e-107		Nepa1	Duamitovirus	Ascomycota
	ND_135734	3300020069	1e-71		Boci3	Duamitovirus	Ascomycota
	ND_135740	3300020069	2e-71		Opno5	Unuamitovirus	Ascomycota
	ND_135744	3300020069	9e-73		Enmu7	Unuamitovirus	Zoopagamycota
	ND_135749	3300020069	0		Rhcl5	Duamitovirus	Glomeromycotina
	ND_135797	3300020069	0		Giro2	Unuamitovirus	Glomeromycotina
	ND_135801	3300020069	2e-112		Enmu7	Unuamitovirus	Zoopagamycota
	ND_135804	3300020069	5e-116		Fupo4	Duamitovirus	Ascomycota
	ND_135817	3300020069	8e-81		Fupo4	Duamitovirus	Ascomycota
	ND_135825	3300020069	1e-91		Dive2	Duamitovirus	Glomeromycotina
	ND_135831	3300020069	2e-64		Scho1	Duamitovirus	Ascomycota
	ND_135840	3300020069	3e-106		Rhso21	Duamitovirus	Basidiomycota
	ND_135861	3300020069	1e-96		Boci3	Duamitovirus	Ascomycota
	ND_135907	3300020069	0		Giro1	Unuamitovirus	Glomeromycotina
	ND_135912	3300020069	3e-149		Rhcl1	Triamitovirus	Glomeromycotina
	ND_135916	3300020069	0		Tuae1	Duamitovirus	Ascomycota
	ND_135929	3300020069	9e-98		Rhso21	Duamitovirus	Basidiomycota
	ND_135961	3300020069	4e-82		Hean2	Unuamitovirus	Basidiomycota
	ND_135973	3300020069	1e-92		Albr1	Unuamitovirus	Ascomycota
	ND_135980	3300020069	2e-85		Boci3	Duamitovirus	Ascomycota
	ND_135981	3300020069	0		Rhso30	Triamitovirus	Basidiomycota
	ND_135996	3300020069	2e-160		Clod1	Duamitovirus	Basidiomycota
	ND_135999	3300020069	4e-49		Rhcl7	Triamitovirus	Glomeromycotina
	ND_136008	3300020069	0		Fuco1	Unuamitovirus	Ascomycota
	ND_136041	3300020069	0		Fupo3	Duamitovirus	Ascomycota
	ND_136073	3300020069	2e-45		Epni1	Duamitovirus	Ascomycota
	ND_136088	3300020069	1e-90		Busp1	Duamitovirus	Ascomycota
	ND_136093	3300020069	8e-155		Gima1	Duamitovirus	Glomeromycotina
	ND_136104	3300020069	5e-88		Scsc4	Unuamitovirus	Ascomycota
	ND_136107	3300020069	2e-79		Rhso31	Duamitovirus	Basidiomycota
	ND_136114	3300020069	4e-110		Alar1	Unuamitovirus	Ascomycota
	ND_136133	3300020069	1e-75		Opno6	Unuamitovirus	Ascomycota
	ND_136166	3300020070	0		Alal1	Duamitovirus	Ascomycota
	ND_136179	3300020070	1e-101		Clod1	Duamitovirus	Basidiomycota
	ND_136224	3300020070	3e-113		Rhso31	Duamitovirus	Basidiomycota
	ND_136233	3300020070	4e-119		Giro3	Duamitovirus	Glomeromycotina
	ND_136236	3300020070	3e-104		Enmu2	Unuamitovirus	Zoopagamycota
	ND_136252	3300020070	1e-78		Dive2	Duamitovirus	Glomeromycotina
	ND_136262	3300020070	2e-81		Fupo3	Duamitovirus	Ascomycota
	ND_136277	3300020070	2e-76		Enmu7	Unuamitovirus	Zoopagamycota
	ND_136307	3300020070	0		Nepa1	Duamitovirus	Ascomycota
	ND_136328	3300020070	2e-105		Diru1	Unuamitovirus	Ascomycota
	ND_136351	3300020070	1e-98		Hean2	Unuamitovirus	Basidiomycota
	ND_136378	3300020070	4e-83		Bodo1	Duamitovirus	Ascomycota
	ND_136384	3300020070	1e-99		Rhso31	Duamitovirus	Basidiomycota
	ND_136397	3300020070	0		Rhcl5	Duamitovirus	Glomeromycotina
	ND_136413	3300020070	8e-158		Rhir1	Duamitovirus	Glomeromycotina
	ND_136418	3300020070	0		Fuve1	Unuamitovirus	Ascomycota
	ND_136457	3300020070	1e-163		Rhso31	Duamitovirus	Basidiomycota
	ND_136465	3300020070	4e-96		Rhso21	Duamitovirus	Basidiomycota
	ND_136470	3300020070	1e-69		Fupo3	Duamitovirus	Ascomycota
	ND_136478	3300020070	0		Boci2	Unuamitovirus	Ascomycota
	ND_136519	3300020070	2e-112		Bodo1	Duamitovirus	Ascomycota
	ND_136526	3300020070	6e-76		Rhso34	Duamitovirus	Basidiomycota
	ND_136560	3300020070	2e-122		Rhce1	Duamitovirus	Basidiomycota
	ND_136587	3300020070	5e-98		Nepa1	Duamitovirus	Ascomycota
	ND_136589	3300020070	1e-94		Fupo4	Duamitovirus	Ascomycota
	ND_136590	3300020070	8e-82		Fubo1	Duamitovirus	Ascomycota
	ND_136600	3300020070	5e-101		Scni1	Unuamitovirus	Ascomycota
	ND_136605	3300020070	2e-75		Enmu8	Unuamitovirus	Zoopagamycota
	ND_136609	3300020070	1e-96		Boci3	Duamitovirus	Ascomycota
	ND_136612	3300020070	2e-79		Bodo1	Duamitovirus	Ascomycota
	ND_136613	3300020070	9e-96		Boci3	Duamitovirus	Ascomycota
	ND_136616	3300020070	1e-85		Enmu7	Unuamitovirus	Zoopagamycota
	ND_136621	3300020070	3e-105		Nepa1	Duamitovirus	Ascomycota
	ND_136630	3300020070	4e-92		Fupo4	Duamitovirus	Ascomycota
	ND_136656	3300020070	6e-70		Boci3	Duamitovirus	Ascomycota
	ND_136668	3300020070	0		Enmu7	Unuamitovirus	Zoopagamycota
	ND_136678	3300020070	3e-99		Hean2	Unuamitovirus	Basidiomycota
	ND_136683	3300020070	6e-81		Rhso31	Duamitovirus	Basidiomycota
	ND_136684	3300020070	0		Dive2	Duamitovirus	Glomeromycotina
	ND_136741	3300020070	1e-70		Boci3	Duamitovirus	Ascomycota
	ND_136761	3300020070	7e-162		Opno6	Unuamitovirus	Ascomycota
	ND_136784	3300020070	4e-61		Boci3	Duamitovirus	Ascomycota
	ND_136803	3300020070	0		Diru1	Unuamitovirus	Ascomycota
	ND_136813	3300020070	2e-91		Rhso31	Duamitovirus	Basidiomycota
	ND_136816	3300020070	5e-163		Scho1	Duamitovirus	Ascomycota
	ND_136817	3300020070	6e-155		Fuve1	Unuamitovirus	Ascomycota
	ND_136829	3300020070	2e-85		Dive2	Duamitovirus	Glomeromycotina
	ND_136833	3300020070	3e-84		Dive2	Duamitovirus	Glomeromycotina
	ND_136834	3300020070	1e-107		Bodo1	Duamitovirus	Ascomycota
	ND_136836	3300020070	8e-83		Hean2	Unuamitovirus	Basidiomycota
	ND_136858	3300020070	1e-162		Enmu7	Unuamitovirus	Zoopagamycota
	ND_136866	3300020070	0		Rhcl1	Triamitovirus	Glomeromycotina
	ND_136871	3300020070	1e-71		Boci3	Duamitovirus	Ascomycota
	ND_136886	3300020070	0		Alal1	Duamitovirus	Ascomycota
	ND_136906	3300020070	1e-70		Rhso31	Duamitovirus	Basidiomycota
	ND_136946	3300020070	3e-81		Rhso31	Duamitovirus	Basidiomycota
	ND_136976	3300020070	6e-69		Boci3	Duamitovirus	Ascomycota
	ND_136978	3300020070	6e-70		Boci3	Duamitovirus	Ascomycota
	ND_136984	3300020070	0		Fuox1	Unuamitovirus	Ascomycota
	ND_136989	3300020070	2e-79		Albr1	Unuamitovirus	Ascomycota
	ND_137010	3300020070	0		Nior2	Unuamitovirus	Ascomycota
	ND_137016	3300020070	2e-117		Nepa1	Duamitovirus	Ascomycota
	ND_137030	3300020070	5e-172		Boci2	Unuamitovirus	Ascomycota
	ND_137042	3300020070	6e-123		Enmu7	Unuamitovirus	Zoopagamycota
	ND_137050	3300020070	0		Crpa1	Duamitovirus	Ascomycota
	ND_137065	3300020070	0		Scho1	Duamitovirus	Ascomycota
	ND_137082	3300020070	5e-105		Hean2	Unuamitovirus	Basidiomycota
	ND_137093	3300020070	1e-86		Boci3	Duamitovirus	Ascomycota
	ND_137123	3300020070	1e-100		Fubo1	Duamitovirus	Ascomycota
	ND_137193	3300020070	5e-142		Agbi1	Unuamitovirus	Basidiomycota
	ND_137230	3300020070	3e-69		Giro1	Unuamitovirus	Glomeromycotina
	ND_137236	3300020070	2e-82		Enmu7	Unuamitovirus	Zoopagamycota
	ND_137254	3300020070	2e-165		Fubo1	Duamitovirus	Ascomycota
	ND_137256	3300020070	2e-79		Fupo4	Duamitovirus	Ascomycota
	ND_137290	3300020070	0		Rhso32	Duamitovirus	Basidiomycota
	ND_137297	3300020070	8e-106		Bodo1	Duamitovirus	Ascomycota
	ND_137312	3300020070	0		Hyal1	Unuamitovirus	Ascomycota
	ND_137319	3300020070	6e-65		Boci3	Duamitovirus	Ascomycota
	ND_137342	3300020070	0		Rhcl3	Triamitovirus	Glomeromycotina
	ND_137347	3300020070	2e-74		Scsc1	Unuamitovirus	Ascomycota
	ND_137370	3300020070	2e-130		Nepa1	Duamitovirus	Ascomycota
	ND_137374	3300020070	6e-123		Agbi1	Unuamitovirus	Basidiomycota
	ND_137463	3300020075	6e-112		Opno7	Kvaramitovirus	Ascomycota
	ND_137472	3300020075	1e-160		Epni1	Duamitovirus	Ascomycota
	ND_137485	3300020075	3e-64		Opno7	Kvaramitovirus	Ascomycota
	ND_137488	3300020075	2e-92		Rhso21	Duamitovirus	Basidiomycota
	ND_137499	3300020075	4e-78		Tuae1	Duamitovirus	Ascomycota
	ND_137509	3300020075	0		Alal1	Duamitovirus	Ascomycota
	ND_137512	3300020075	3e-89		Fupo3	Duamitovirus	Ascomycota
	ND_137517	3300020075	0		Dive2	Duamitovirus	Glomeromycotina
	ND_137528	3300020075	0		Rhso34	Duamitovirus	Basidiomycota
	ND_137529	3300020075	2e-57		Rhdi1	Duamitovirus	Glomeromycotina
	ND_137536	3300020075	3e-75		Opno5	Unuamitovirus	Ascomycota
	ND_137540	3300020075	1e-78		Giro3	Duamitovirus	Glomeromycotina
	ND_137545	3300020075	4e-76		Rhso31	Duamitovirus	Basidiomycota
	ND_137554	3300020075	0		Fuox1	Unuamitovirus	Ascomycota
	ND_137565	3300020075	4e-87		Boci3	Duamitovirus	Ascomycota
	ND_137568	3300020075	9e-63		Enmu4	Unuamitovirus	Zoopagamycota
	ND_137587	3300020075	6e-76		Rhso31	Duamitovirus	Basidiomycota
	ND_137594	3300020075	3e-123		Enmu7	Unuamitovirus	Zoopagamycota
	ND_137596	3300020075	5e-102		Fupo3	Duamitovirus	Ascomycota
	ND_137605	3300020075	2e-168		Rhce1	Duamitovirus	Basidiomycota
	ND_137616	3300020075	2e-97		Gesu1	Triamitovirus	Ascomycota
	ND_137644	3300020075	0		Dive2	Duamitovirus	Glomeromycotina
	ND_137677	3300020075	3e-91		Fupo3	Duamitovirus	Ascomycota
	ND_137684	3300020075	0		Alal1	Duamitovirus	Ascomycota
	ND_137712	3300020075	5e-106		Nepa1	Duamitovirus	Ascomycota
	ND_137715	3300020075	1e-115		Rhcl1	Triamitovirus	Glomeromycotina
	ND_137742	3300020075	5e-113		Dive2	Duamitovirus	Glomeromycotina
	ND_137749	3300020075	0		Rhce1	Duamitovirus	Basidiomycota
	ND_137775	3300020075	3e-73		Rhso31	Duamitovirus	Basidiomycota
	ND_137799	3300020075	8e-71		Scho1	Duamitovirus	Ascomycota
	ND_137805	3300020075	0		Diru1	Unuamitovirus	Ascomycota
	ND_137812	3300020075	1e-98		Boci2	Unuamitovirus	Ascomycota
	ND_137845	3300020075	7e-156		Scsc3	Duamitovirus	Ascomycota
	ND_137860	3300020075	3e-63		Crri2	Unuamitovirus	Basidiomycota
	ND_137877	3300020075	0		Fuco1	Unuamitovirus	Ascomycota
	ND_137895	3300020075	8e-70		Boci3	Duamitovirus	Ascomycota
	ND_137924	3300020075	0		Giro1	Unuamitovirus	Glomeromycotina
	ND_137950	3300020075	3e-56		Boci3	Duamitovirus	Ascomycota
	ND_137971	3300020075	3e-83		Opno6	Unuamitovirus	Ascomycota
	ND_137976	3300020075	9e-98		Nepa1	Duamitovirus	Ascomycota
	ND_137980	3300020075	3e-94		Boci3	Duamitovirus	Ascomycota
	ND_138012	3300020075	1e-90		Enmu7	Unuamitovirus	Zoopagamycota
	ND_138021	3300020075	0		Alal1	Duamitovirus	Ascomycota
	ND_138067	3300020075	4e-77		Enmu8	Unuamitovirus	Zoopagamycota
	ND_138070	3300020075	0		Alar1	Unuamitovirus	Ascomycota
	ND_138074	3300020075	4e-132		Nepa1	Duamitovirus	Ascomycota
	ND_138083	3300020075	1e-114		Fupo4	Duamitovirus	Ascomycota
	ND_138084	3300020075	6e-65		Scho1	Duamitovirus	Ascomycota
	ND_138106	3300020075	5e-91		Enmu7	Unuamitovirus	Zoopagamycota
	ND_138117	3300020075	2e-73		Fupo4	Duamitovirus	Ascomycota
	ND_138147	3300020075	5e-133		Rhcl5	Duamitovirus	Glomeromycotina
	ND_138148	3300020075	1e-88		Enmu7	Unuamitovirus	Zoopagamycota
	ND_138169	3300020075	4e-56		Boci1	Duamitovirus	Ascomycota
	ND_138171	3300020075	1e-67		Rhso31	Duamitovirus	Basidiomycota
	ND_138182	3300020075	9e-66		Dive2	Duamitovirus	Glomeromycotina
	ND_138186	3300020075	1e-96		Hean2	Unuamitovirus	Basidiomycota
	ND_138207	3300020075	3e-103		Enmu2	Unuamitovirus	Zoopagamycota
	ND_138217	3300020075	7e-96		Opno1a	Duamitovirus	Ascomycota
	ND_138219	3300020075	3e-104		Grab1	Unuamitovirus	Ascomycota
	ND_138222	3300020075	7e-117		Hemo1	Unuamitovirus	Basidiomycota
	ND_138223	3300020075	7e-52		Rhso1	Triamitovirus	Basidiomycota
	ND_138233	3300020075	3e-159		Scho1	Duamitovirus	Ascomycota
	ND_138236	3300020075	6e-66		Opno6	Unuamitovirus	Ascomycota
	ND_138239	3300020075	6e-86		Enmu7	Unuamitovirus	Zoopagamycota
	ND_138243	3300020075	4e-72		Opno7	Kvaramitovirus	Ascomycota
	ND_138280	3300020076	9e-64		Fupo4	Duamitovirus	Ascomycota
	ND_138354	3300020076	2e-66		Scho1	Duamitovirus	Ascomycota
	ND_138373	3300020076	9e-100		Nior1	Duamitovirus	Ascomycota
	ND_138421	3300020076	3e-51		Rhir1	Duamitovirus	Glomeromycotina
	ND_138425	3300020076	0		Fuve1	Unuamitovirus	Ascomycota
	ND_138447	3300020076	2e-65		Gima1	Duamitovirus	Glomeromycotina
	ND_138461	3300020076	8e-89		Boci3	Duamitovirus	Ascomycota
	ND_138463	3300020076	5e-91		Fupo3	Duamitovirus	Ascomycota
	ND_138495	3300020076	5e-172		Fuve1	Unuamitovirus	Ascomycota
	ND_138505	3300020076	0		Giro1	Unuamitovirus	Glomeromycotina
	ND_138510	3300020076	2e-105		Rhso21	Duamitovirus	Basidiomycota
	ND_138562	3300020076	4e-84		Enmu4	Unuamitovirus	Zoopagamycota
	ND_138567	3300020076	1e-67		Rhso27	Duamitovirus	Basidiomycota
	ND_138575	3300020076	1e-133		Dive2	Duamitovirus	Glomeromycotina
	ND_138576	3300020076	0		Alal1	Duamitovirus	Ascomycota
	ND_138578	3300020076	0		Giro2	Unuamitovirus	Glomeromycotina
	ND_138586	3300020076	2e-53		Epni1	Duamitovirus	Ascomycota
	ND_138587	3300020076	0		Fuco1	Unuamitovirus	Ascomycota
	ND_138598	3300020076	0		Nior2	Unuamitovirus	Ascomycota
	ND_138605	3300020076	1e-64		Scho1	Duamitovirus	Ascomycota
	ND_138608	3300020076	0		Fuve1	Unuamitovirus	Ascomycota
	ND_138696	3300020076	5e-77		Bodo1	Duamitovirus	Ascomycota
	ND_138703	3300020076	0		Rhcl5	Duamitovirus	Glomeromycotina
	ND_138710	3300020076	0		Scsc4	Unuamitovirus	Ascomycota
	ND_138720	3300020076	0		Nepa1	Duamitovirus	Ascomycota
	ND_138721	3300020076	1e-69		Rhso31	Duamitovirus	Basidiomycota
	ND_138746	3300020076	3e-69		Rhso31	Duamitovirus	Basidiomycota
	ND_138752	3300020076	0		Scho1	Duamitovirus	Ascomycota
	ND_138766	3300020076	2e-98		Hean2	Unuamitovirus	Basidiomycota
	ND_138777	3300020076	3e-91		Fupo3	Duamitovirus	Ascomycota
	ND_138778	3300020076	0		Fupo3	Duamitovirus	Ascomycota
	ND_138805	3300020076	2e-104		Hean2	Unuamitovirus	Basidiomycota
	ND_138807	3300020076	4e-54		Opno3b	Duamitovirus	Ascomycota
	ND_138808	3300020076	1e-154		Gima1	Duamitovirus	Glomeromycotina
	ND_138851	3300020076	0		Alal1	Duamitovirus	Ascomycota
	ND_138852	3300020076	2e-64		Scho1	Duamitovirus	Ascomycota
	ND_138859	3300020076	1e-76		Opno5	Unuamitovirus	Ascomycota
	ND_138865	3300020076	8e-60		Boci3	Duamitovirus	Ascomycota
	ND_138875	3300020076	4e-45		Rhso23	Triamitovirus	Basidiomycota
	ND_138887	3300020076	1e-84		Enmu7	Unuamitovirus	Zoopagamycota
	ND_138903	3300020076	3e-95		Rhcl5	Duamitovirus	Glomeromycotina
	ND_138908	3300020076	2e-106		Rhso21	Duamitovirus	Basidiomycota
	ND_138932	3300020076	8e-102		Agbi1	Unuamitovirus	Basidiomycota
	ND_138935	3300020076	0		Fuve1	Unuamitovirus	Ascomycota
	ND_138936	3300020076	0		Rhir1	Duamitovirus	Glomeromycotina
	ND_138943	3300020076	0		Dive2	Duamitovirus	Glomeromycotina
	ND_138970	3300020076	1e-106		Bodo1	Duamitovirus	Ascomycota
	ND_138984	3300020076	0		Fuox1	Unuamitovirus	Ascomycota
	ND_139014	3300020076	3e-44		Rhso1	Triamitovirus	Basidiomycota
	ND_139038	3300020076	0		Diru1	Unuamitovirus	Ascomycota
	ND_139059	3300020076	0		Fuve1	Unuamitovirus	Ascomycota
	ND_139087	3300020077	5e-97		Rhso31	Duamitovirus	Basidiomycota
	ND_139102	3300020077	3e-104		Hean2	Unuamitovirus	Basidiomycota
	ND_139203	3300020077	1e-133		Rhcl5	Duamitovirus	Glomeromycotina
	ND_139207	3300020077	0		Alal1	Duamitovirus	Ascomycota
	ND_139220	3300020077	0		Fuve1	Unuamitovirus	Ascomycota
	ND_139227	3300020077	1e-117		Giro3	Duamitovirus	Glomeromycotina
	ND_139241	3300020077	1e-56		Dive2	Duamitovirus	Glomeromycotina
	ND_139252	3300020077	4e-102		Enmu7	Unuamitovirus	Zoopagamycota
	ND_139279	3300020077	5e-82		Fupo3	Duamitovirus	Ascomycota
	ND_139290	3300020077	6e-102		Fupo3	Duamitovirus	Ascomycota
	ND_139296	3300020077	3e-53		Dive1	Triamitovirus	Glomeromycotina
	ND_139304	3300020077	2e-77		Boci3	Duamitovirus	Ascomycota
	ND_139307	3300020077	3e-39		Rhso31	Duamitovirus	Basidiomycota
	ND_139320	3300020077	0		Rhso34	Duamitovirus	Basidiomycota
	ND_139321	3300020077	3e-108		Fubo1	Duamitovirus	Ascomycota
	ND_139342	3300020077	2e-103		Nepa1	Duamitovirus	Ascomycota
	ND_139362	3300020077	2e-89		Boci3	Duamitovirus	Ascomycota
	ND_139388	3300020077	4e-109		Enmu2	Unuamitovirus	Zoopagamycota
	ND_139390	3300020077	0		Scho1	Duamitovirus	Ascomycota
	ND_139393	3300020077	2e-120		Nepa1	Duamitovirus	Ascomycota
	ND_139403	3300020077	1e-91		Busp1	Duamitovirus	Ascomycota
	ND_139421	3300020077	3e-100		Rhso31	Duamitovirus	Basidiomycota
	ND_139438	3300020077	0		Diru1	Unuamitovirus	Ascomycota
	ND_139441	3300020077	3e-76		Fupo4	Duamitovirus	Ascomycota
	ND_139456	3300020077	9e-65		Rhdi1	Duamitovirus	Glomeromycotina
	ND_139482	3300020077	3e-115		Fupo4	Duamitovirus	Ascomycota
	ND_139483	3300020077	1e-141		Agbi1	Unuamitovirus	Basidiomycota
	ND_139486	3300020077	5e-88		Bodo1	Duamitovirus	Ascomycota
	ND_139495	3300020077	0		Fuve1	Unuamitovirus	Ascomycota
	ND_139516	3300020077	1e-79		Dive2	Duamitovirus	Glomeromycotina
	ND_139572	3300020077	0		Nior2	Unuamitovirus	Ascomycota
	ND_139618	3300020077	5e-180		Boci4	Unuamitovirus	Ascomycota
	ND_139692	3300020077	1e-71		Fupo4	Duamitovirus	Ascomycota
	ND_139704	3300020077	0		Rhir1	Duamitovirus	Glomeromycotina
	ND_139713	3300020077	8e-45		Rhso23	Triamitovirus	Basidiomycota
	ND_139716	3300020077	9e-109		Agbi1	Unuamitovirus	Basidiomycota
	ND_139717	3300020077	8e-101		Rhso21	Duamitovirus	Basidiomycota
	ND_139722	3300020077	1e-107		Nepa1	Duamitovirus	Ascomycota
	ND_139731	3300020077	0		Fuco1	Unuamitovirus	Ascomycota
	ND_139756	3300020077	2e-99		Bodo1	Duamitovirus	Ascomycota
	ND_139846	3300020077	2e-119		Bodo1	Duamitovirus	Ascomycota
	ND_139903	3300020077	0		Fuve1	Unuamitovirus	Ascomycota
	ND_139913	3300020077	1e-76		Clod1	Duamitovirus	Basidiomycota
	ND_139917	3300020077	2e-95		Enmu7	Unuamitovirus	Zoopagamycota
	ND_139991	3300020078	5e-153		Giro3	Duamitovirus	Glomeromycotina
	ND_140027	3300020078	1e-168		Dive2	Duamitovirus	Glomeromycotina
	ND_140070	3300020078	8e-78		Tuae1	Duamitovirus	Ascomycota
	ND_140076	3300020078	7e-99		Opno1a	Duamitovirus	Ascomycota
	ND_140094	3300020078	8e-132		Fupo4	Duamitovirus	Ascomycota
	ND_140098	3300020078	0		Rhcl1	Triamitovirus	Glomeromycotina
	ND_140104	3300020078	0		Nior2	Unuamitovirus	Ascomycota
	ND_140106	3300020078	1e-154		Gima1	Duamitovirus	Glomeromycotina
	ND_140118	3300020078	2e-110		Nepa1	Duamitovirus	Ascomycota
	ND_140136	3300020078	3e-128		Nepa1	Duamitovirus	Ascomycota
	ND_140145	3300020078	3e-70		Boci3	Duamitovirus	Ascomycota
	ND_140159	3300020078	2e-102		Hean2	Unuamitovirus	Basidiomycota
	ND_140161	3300020078	1e-117		Gima1	Duamitovirus	Glomeromycotina
	ND_140183	3300020078	3e-81		Scsc4	Unuamitovirus	Ascomycota
	ND_140186	3300020078	0		Fuox1	Unuamitovirus	Ascomycota
	ND_140242	3300020078	2e-76		Rhcl5	Duamitovirus	Glomeromycotina
	ND_140244	3300020078	2e-86		Boci3	Duamitovirus	Ascomycota
	ND_140249	3300020078	2e-70		Giro1	Unuamitovirus	Glomeromycotina
	ND_140267	3300020078	8e-83		Gima1	Duamitovirus	Glomeromycotina
	ND_140274	3300020078	0		Rhir1	Duamitovirus	Glomeromycotina
	ND_140293	3300020078	3e-99		Rhso21	Duamitovirus	Basidiomycota
	ND_140331	3300020078	0		Rhir1	Duamitovirus	Glomeromycotina
	ND_140346	3300020078	0		Fuco1	Unuamitovirus	Ascomycota
	ND_140353	3300020078	3e-154		Agbi1	Unuamitovirus	Basidiomycota
	ND_140379	3300020078	7e-79		Rhso31	Duamitovirus	Basidiomycota
	ND_140401	3300020078	0		Scho1	Duamitovirus	Ascomycota
	ND_140432	3300020078	1e-110		Enmu2	Unuamitovirus	Zoopagamycota
	ND_140434	3300020078	0		Fupo3	Duamitovirus	Ascomycota
	ND_140446	3300020078	0		Dive2	Duamitovirus	Glomeromycotina
	ND_140467	3300020078	0		Fuco1	Unuamitovirus	Ascomycota
	ND_140501	3300020078	4e-165		Fubo1	Duamitovirus	Ascomycota
	ND_140518	3300020078	2e-70		Gesu1	Triamitovirus	Ascomycota
	ND_140532	3300020078	1e-180		Dive2	Duamitovirus	Glomeromycotina
	ND_140542	3300020078	8e-145		Fuox1	Unuamitovirus	Ascomycota
	ND_140551	3300020078	7e-74		Boci3	Duamitovirus	Ascomycota
	ND_140554	3300020078	6e-87		Rhso31	Duamitovirus	Basidiomycota
	ND_140631	3300020078	9e-94		Enmu7	Unuamitovirus	Zoopagamycota
	ND_140660	3300020078	0		Fuox1	Unuamitovirus	Ascomycota
	ND_140683	3300020078	1e-70		Fupo4	Duamitovirus	Ascomycota
	ND_140691	3300020078	9e-83		Fupo3	Duamitovirus	Ascomycota
	ND_140713	3300020078	2e-95		Boci3	Duamitovirus	Ascomycota
	ND_140716	3300020078	0		Rhir1	Duamitovirus	Glomeromycotina
	ND_140735	3300020078	1e-89		Enmu7	Unuamitovirus	Zoopagamycota
	ND_140736	3300020078	2e-89		Rhso31	Duamitovirus	Basidiomycota
	ND_140757	3300020078	1e-37		Boci3	Duamitovirus	Ascomycota
	ND_140759	3300020078	2e-113		Bodo1	Duamitovirus	Ascomycota
	ND_140767	3300020078	5e-133		Rhcl5	Duamitovirus	Glomeromycotina
	ND_140786	3300020078	3e-88		Boci3	Duamitovirus	Ascomycota
	ND_140815	3300020078	1e-66		Fupo4	Duamitovirus	Ascomycota
	ND_140821	3300020078	3e-91		Fupo3	Duamitovirus	Ascomycota
	ND_140834	3300020078	4e-65		Rhso34	Duamitovirus	Basidiomycota
	ND_140838	3300020078	0		Fuve1	Unuamitovirus	Ascomycota
	ND_140848	3300020078	3e-77		Clod1	Duamitovirus	Basidiomycota
	ND_140850	3300020078	1e-70		Lebi1	Unuamitovirus	Ascomycota
	ND_140867	3300020078	0		Rhcl5	Duamitovirus	Glomeromycotina
	ND_140914	3300020078	0		Giro2	Unuamitovirus	Glomeromycotina
	ND_140998	3300020078	0		Fuco1	Unuamitovirus	Ascomycota
	ND_141003	3300020078	0		Fuve1	Unuamitovirus	Ascomycota
	ND_141009	3300020078	7e-86		Dive2	Duamitovirus	Glomeromycotina
	ND_141056	3300020078	0		Giro2	Unuamitovirus	Glomeromycotina
	ND_141166	3300020080	1e-90		Enmu7	Unuamitovirus	Zoopagamycota
	ND_141168	3300020080	1e-104		Hean2	Unuamitovirus	Basidiomycota
	ND_141234	3300020080	9e-88		Enmu4	Unuamitovirus	Zoopagamycota
	ND_141240	3300020080	0		Fuci2-1	Unuamitovirus	Ascomycota
	ND_141251	3300020080	4e-133		Dive2	Duamitovirus	Glomeromycotina
	ND_141256	3300020080	2e-76		Rhso31	Duamitovirus	Basidiomycota
	ND_141273	3300020080	1e-116		Agbi1	Unuamitovirus	Basidiomycota
	ND_141274	3300020080	0		Alar1	Unuamitovirus	Ascomycota
	ND_141312	3300020080	2e-103		Crri2	Unuamitovirus	Basidiomycota
	ND_141313	3300020080	3e-112		Bodo1	Duamitovirus	Ascomycota
	ND_141376	3300020080	0		Rhcl3	Triamitovirus	Glomeromycotina
	ND_141402	3300020080	0		Crpa1	Duamitovirus	Ascomycota
	ND_141406	3300020080	1e-78		Fupo4	Duamitovirus	Ascomycota
	ND_141418	3300020080	6e-73		Gima1	Duamitovirus	Glomeromycotina
	ND_141426	3300020080	4e-105		Nepa1	Duamitovirus	Ascomycota
	ND_141429	3300020080	0		Dive2	Duamitovirus	Glomeromycotina
	ND_141457	3300020080	0		Fuco1	Unuamitovirus	Ascomycota
	ND_141465	3300020080	0		Boci2	Unuamitovirus	Ascomycota
	ND_141468	3300020080	1e-76		Fupo4	Duamitovirus	Ascomycota
	ND_141491	3300020080	0		Diru1	Unuamitovirus	Ascomycota
	ND_141512	3300020080	1e-82		Fupo3	Duamitovirus	Ascomycota
	ND_141521	3300020080	0		Giro1	Unuamitovirus	Glomeromycotina
	ND_141559	3300020080	0		Fuco1	Unuamitovirus	Ascomycota
	ND_141560	3300020080	6e-164		Nior2	Unuamitovirus	Ascomycota
	ND_141585	3300020080	3e-132		Nepa1	Duamitovirus	Ascomycota
	ND_141615	3300020080	0		Opno3a	Duamitovirus	Ascomycota
	ND_141624	3300020080	4e-75		Enmu8	Unuamitovirus	Zoopagamycota
	ND_141666	3300020080	8e-84		Bodo1	Duamitovirus	Ascomycota
	ND_141672	3300020080	2e-63		Opno7	Kvaramitovirus	Ascomycota
	ND_141674	3300020080	4e-110		Rhso31	Duamitovirus	Basidiomycota
	ND_141686	3300020080	3e-132		Boci3	Duamitovirus	Ascomycota
	ND_141697	3300020080	2e-75		Scsc1	Unuamitovirus	Ascomycota
	ND_141714	3300020080	0		Scsc4	Unuamitovirus	Ascomycota
	ND_141737	3300020080	0		Rhso30	Triamitovirus	Basidiomycota
	ND_141739	3300020080	2e-133		Rhcl5	Duamitovirus	Glomeromycotina
	ND_141780	3300020080	0		Fupo3	Duamitovirus	Ascomycota
	ND_141827	3300020080	1e-79		Fubo1	Duamitovirus	Ascomycota
	ND_141843	3300020080	0		Giro2	Unuamitovirus	Glomeromycotina
	ND_141857	3300020080	0		Fuve1	Unuamitovirus	Ascomycota
	ND_141915	3300020081	7e-63		Boci3	Duamitovirus	Ascomycota
	ND_141921	3300020081	7e-84		Enmu2	Unuamitovirus	Zoopagamycota
	ND_141922	3300020081	3e-69		Boci3	Duamitovirus	Ascomycota
	ND_141930	3300020081	9e-102		Crri2	Unuamitovirus	Basidiomycota
	ND_141959	3300020081	6e-107		Boci3	Duamitovirus	Ascomycota
	ND_141962	3300020081	9e-98		Hean2	Unuamitovirus	Basidiomycota
	ND_141966	3300020081	2e-170		Boci2	Unuamitovirus	Ascomycota
	ND_142013	3300020081	0		Giro2	Unuamitovirus	Glomeromycotina
	ND_142042	3300020081	5e-76		Opno5	Unuamitovirus	Ascomycota
	ND_142044	3300020081	9e-88		Fupo3	Duamitovirus	Ascomycota
	ND_142046	3300020081	7e-88		Fupo3	Duamitovirus	Ascomycota
	ND_142049	3300020081	7e-154		Gima1	Duamitovirus	Glomeromycotina
	ND_142067	3300020081	6e-104		Boci3	Duamitovirus	Ascomycota
	ND_142101	3300020081	1e-148		Gima1	Duamitovirus	Glomeromycotina
	ND_142128	3300020081	1e-168		Dive2	Duamitovirus	Glomeromycotina
	ND_142131	3300020081	3e-72		Epni1	Duamitovirus	Ascomycota
	ND_142133	3300020081	3e-133		Rhcl5	Duamitovirus	Glomeromycotina
	ND_142154	3300020081	7e-64		Rhdi1	Duamitovirus	Glomeromycotina
	ND_142163	3300020081	8e-56		Boci1	Duamitovirus	Ascomycota
	ND_142192	3300020081	0		Rhir1	Duamitovirus	Glomeromycotina
	ND_142238	3300020081	2e-102		Rhso21	Duamitovirus	Basidiomycota
	ND_142244	3300020081	0		Alar1	Unuamitovirus	Ascomycota
	ND_142262	3300020081	0		Rhir1	Duamitovirus	Glomeromycotina
	ND_142291	3300020081	4e-88		Boci3	Duamitovirus	Ascomycota
	ND_142294	3300020081	7e-79		Giro3	Duamitovirus	Glomeromycotina
	ND_142309	3300020081	1e-109		Bodo1	Duamitovirus	Ascomycota
	ND_142315	3300020081	3e-87		Fupo3	Duamitovirus	Ascomycota
	ND_142337	3300020081	2e-103		Rhso21	Duamitovirus	Basidiomycota
	ND_142341	3300020081	2e-102		Bodo1	Duamitovirus	Ascomycota
	ND_142358	3300020081	6e-124		Dive2	Duamitovirus	Glomeromycotina
	ND_142372	3300020081	3e-105		Rhso21	Duamitovirus	Basidiomycota
	ND_142400	3300020081	9e-78		Tuae1	Duamitovirus	Ascomycota
	ND_142405	3300020081	7e-154		Agbi1	Unuamitovirus	Basidiomycota
	ND_142410	3300020081	0		Fuox1	Unuamitovirus	Ascomycota
	ND_142419	3300020081	2e-77		Fupo4	Duamitovirus	Ascomycota
	ND_142428	3300020081	0		Fuco1	Unuamitovirus	Ascomycota
	ND_142440	3300020081	7e-113		Rhso31	Duamitovirus	Basidiomycota
	ND_142460	3300020081	0		Fuox1	Unuamitovirus	Ascomycota
	ND_142492	3300020081	0		Fuan1	Unuamitovirus	Ascomycota
	ND_142501	3300020081	3e-71		Boci3	Duamitovirus	Ascomycota
	ND_142504	3300020081	1e-95		Fupo4	Duamitovirus	Ascomycota
	ND_142529	3300020081	2e-152		Enmu7	Unuamitovirus	Zoopagamycota
	ND_142534	3300020081	1e-91		Rhso31	Duamitovirus	Basidiomycota
	ND_142539	3300020081	2e-104		Agbi1	Unuamitovirus	Basidiomycota
	ND_142558	3300020081	1e-77		Dive2	Duamitovirus	Glomeromycotina
	ND_142565	3300020081	0		Fuco1	Unuamitovirus	Ascomycota
	ND_142569	3300020081	5e-112		Fupo4	Duamitovirus	Ascomycota
	ND_142577	3300020081	0		Boci2	Unuamitovirus	Ascomycota
	ND_142578	3300020081	0		Dive2	Duamitovirus	Glomeromycotina
	ND_142603	3300020081	3e-68		Dive2	Duamitovirus	Glomeromycotina
	ND_142610	3300020081	4e-118		Gima1	Duamitovirus	Glomeromycotina
	ND_142620	3300020081	4e-67		Scho1	Duamitovirus	Ascomycota
	ND_142650	3300020081	0		Fuve1	Unuamitovirus	Ascomycota
	ND_142651	3300020081	4e-158		Rhso31	Duamitovirus	Basidiomycota
	ND_142678	3300020081	1e-68		Boci3	Duamitovirus	Ascomycota
	ND_142680	3300020081	0		Fuve1	Unuamitovirus	Ascomycota
	ND_142683	3300020081	3e-174		Giro2	Unuamitovirus	Glomeromycotina
	ND_142692	3300020081	5e-81		Rhso31	Duamitovirus	Basidiomycota
	ND_142707	3300020081	4e-133		Rhir1	Duamitovirus	Glomeromycotina
	ND_142718	3300020081	1e-96		Boci3	Duamitovirus	Ascomycota
	ND_142732	3300020081	4e-75		Rhso31	Duamitovirus	Basidiomycota
	ND_142737	3300020081	1e-97		Opno3b	Duamitovirus	Ascomycota
	ND_142740	3300020081	0		Rhso31	Duamitovirus	Basidiomycota
	ND_142744	3300020081	3e-63		Enmu4	Unuamitovirus	Zoopagamycota
	ND_142776	3300020081	7e-126		Bodo1	Duamitovirus	Ascomycota
	ND_142798	3300020081	3e-120		Rhce1	Duamitovirus	Basidiomycota
	ND_142852	3300020081	2e-89		Boci3	Duamitovirus	Ascomycota
	ND_142854	3300020081	1e-66		Fupo4	Duamitovirus	Ascomycota
	ND_142870	3300020081	2e-115		Fubo1	Duamitovirus	Ascomycota
	ND_142890	3300020081	0		Dive2	Duamitovirus	Glomeromycotina
	ND_142900	3300020081	3e-107		Agbi1	Unuamitovirus	Basidiomycota
	ND_142950	3300020081	8e-123		Enmu7	Unuamitovirus	Zoopagamycota
	ND_142957	3300020081	2e-91		Fupo4	Duamitovirus	Ascomycota
	ND_142960	3300020081	2e-66		Scho1	Duamitovirus	Ascomycota
	ND_142968	3300020081	5e-62		Scho1	Duamitovirus	Ascomycota
	ND_142983	3300020081	2e-58		Boci1	Duamitovirus	Ascomycota
	ND_142992	3300020081	6e-167		Rhce1	Duamitovirus	Basidiomycota
	ND_143030	3300020081	3e-96		Fupo3	Duamitovirus	Ascomycota
	ND_143056	3300020081	3e-106		Rhso21	Duamitovirus	Basidiomycota
	ND_143069	3300020081	4e-54		Hean3	Duamitovirus	Basidiomycota
	ND_143075	3300020081	1e-100		Fubo1	Duamitovirus	Ascomycota
	ND_143082	3300020081	4e-37		Rhso31	Duamitovirus	Basidiomycota
	ND_143107	3300020081	3e-97		Boci2	Unuamitovirus	Ascomycota
	ND_143118	3300020081	0		Fuci2-1	Unuamitovirus	Ascomycota
	ND_143159	3300020082	0		Fuco1	Unuamitovirus	Ascomycota
	ND_143162	3300020082	0		Giro1	Unuamitovirus	Glomeromycotina
	ND_143196	3300020082	2e-112		Rhce1	Duamitovirus	Basidiomycota
	ND_143212	3300020082	9e-148		Agbi1	Unuamitovirus	Basidiomycota
	ND_143213	3300020082	3e-103		Rhso21	Duamitovirus	Basidiomycota
	ND_143217	3300020082	8e-78		Bodo1	Duamitovirus	Ascomycota
	ND_143231	3300020082	0		Rhso31	Duamitovirus	Basidiomycota
	ND_143250	3300020082	3e-79		Fupo4	Duamitovirus	Ascomycota
	ND_143258	3300020082	2e-81		Rhso31	Duamitovirus	Basidiomycota
	ND_143261	3300020082	0		Dive2	Duamitovirus	Glomeromycotina
	ND_143273	3300020082	4e-95		Fupo3	Duamitovirus	Ascomycota
	ND_143289	3300020082	2e-56		Boci1	Duamitovirus	Ascomycota
	ND_143307	3300020082	5e-101		Agbi1	Unuamitovirus	Basidiomycota
	ND_143326	3300020082	3e-69		Boci3	Duamitovirus	Ascomycota
	ND_143328	3300020082	1e-87		Rhso31	Duamitovirus	Basidiomycota
	ND_143336	3300020082	6e-108		Enmu2	Unuamitovirus	Zoopagamycota
	ND_143339	3300020082	1e-66		Scho1	Duamitovirus	Ascomycota
	ND_143392	3300020082	0		Fuox1	Unuamitovirus	Ascomycota
	ND_143393	3300020082	2e-98		Hean2	Unuamitovirus	Basidiomycota
	ND_143397	3300020082	2e-131		Dive2	Duamitovirus	Glomeromycotina
	ND_143398	3300020082	5e-36		Hean1	Duamitovirus	Basidiomycota
	ND_143420	3300020082	2e-107		Agbi1	Unuamitovirus	Basidiomycota
	ND_143439	3300020082	1e-97		Hean2	Unuamitovirus	Basidiomycota
	ND_143462	3300020082	0		Giro1	Unuamitovirus	Glomeromycotina
	ND_143471	3300020082	2e-76		Giro3	Duamitovirus	Glomeromycotina
	ND_143489	3300020082	4e-103		Nepa1	Duamitovirus	Ascomycota
	ND_143504	3300020082	7e-143		Crpa1	Duamitovirus	Ascomycota
	ND_143522	3300020082	3e-97		Scsc4	Unuamitovirus	Ascomycota
	ND_143531	3300020082	4e-68		Rhso21	Duamitovirus	Basidiomycota
	ND_143538	3300020082	0		Dive2	Duamitovirus	Glomeromycotina
	ND_143567	3300020082	0		Scho1	Duamitovirus	Ascomycota
	ND_143599	3300020082	7e-82		Boci3	Duamitovirus	Ascomycota
	ND_143617	3300020082	5e-162		Dive2	Duamitovirus	Glomeromycotina
	ND_143622	3300020082	0		Giro1	Unuamitovirus	Glomeromycotina
	ND_143675	3300020082	0		Fupo3	Duamitovirus	Ascomycota
	ND_143689	3300020082	7e-179		Fuox1	Unuamitovirus	Ascomycota
	ND_143712	3300020082	4e-69		Boci3	Duamitovirus	Ascomycota
	ND_143724	3300020082	2e-81		Fuox1	Unuamitovirus	Ascomycota
	ND_143734	3300020082	0		Fuco1	Unuamitovirus	Ascomycota
	ND_143755	3300020082	2e-75		Rhir1	Duamitovirus	Glomeromycotina
	ND_143758	3300020082	2e-116		Boci4	Unuamitovirus	Ascomycota
	ND_143762	3300020082	2e-96		Boci3	Duamitovirus	Ascomycota
	ND_143825	3300020082	6e-82		Fupo3	Duamitovirus	Ascomycota
	ND_143871	3300020082	4e-146		Dive2	Duamitovirus	Glomeromycotina
	ND_143874	3300020082	3e-142		Agbi1	Unuamitovirus	Basidiomycota
	ND_143885	3300020082	2e-119		Giro3	Duamitovirus	Glomeromycotina
	ND_143898	3300020082	0		Boci2	Unuamitovirus	Ascomycota
	ND_143913	3300020082	1e-102		Rhso21	Duamitovirus	Basidiomycota
	ND_143926	3300020082	8e-66		Scho1	Duamitovirus	Ascomycota
	ND_143936	3300020082	0		Dive2	Duamitovirus	Glomeromycotina
	ND_143955	3300020082	3e-101		Nepa1	Duamitovirus	Ascomycota
	ND_143965	3300020082	1e-103		Gima1	Duamitovirus	Glomeromycotina
	ND_143977	3300020082	1e-109		Agbi1	Unuamitovirus	Basidiomycota
	ND_143992	3300020082	1e-75		Rhso31	Duamitovirus	Basidiomycota
	ND_144003	3300020082	3e-110		Bodo1	Duamitovirus	Ascomycota
	ND_144023	3300020082	2e-99		Rhso21	Duamitovirus	Basidiomycota
	ND_144065	3300020082	1e-124		Bodo1	Duamitovirus	Ascomycota
	ND_144120	3300020082	5e-118		Nepa1	Duamitovirus	Ascomycota
	ND_144121	3300020082	1e-70		Boci3	Duamitovirus	Ascomycota
	ND_144137	3300020082	3e-111		Gima1	Duamitovirus	Glomeromycotina
	ND_144148	3300020082	1e-76		Opno5	Unuamitovirus	Ascomycota
	ND_144158	3300020082	4e-90		Bodo1	Duamitovirus	Ascomycota
	ND_144164	3300020082	5e-105		Rhso21	Duamitovirus	Basidiomycota
	ND_144201	3300020082	2e-82		Fupo3	Duamitovirus	Ascomycota
	ND_144304	3300020082	1e-92		Boci3	Duamitovirus	Ascomycota
	ND_144312	3300020082	4e-179		Diru1	Unuamitovirus	Ascomycota
	ND_144331	3300020610	0		Nior2	Unuamitovirus	Ascomycota
	ND_144332	3300020610	0		Fuve1	Unuamitovirus	Ascomycota
	ND_144335	3300020610	0		Fuve1	Unuamitovirus	Ascomycota
	ND_144338	3300020610	4e-80		Bodo1	Duamitovirus	Ascomycota
	ND_144355	3300020610	6e-130		Nepa1	Duamitovirus	Ascomycota
	ND_144358	3300020610	0		Rhir1	Duamitovirus	Glomeromycotina
	ND_144366	3300020610	1e-96		Rhso31	Duamitovirus	Basidiomycota
	ND_144405	3300020610	4e-78		Bodo1	Duamitovirus	Ascomycota
	ND_144427	3300020610	3e-162		Enmu7	Unuamitovirus	Zoopagamycota
	ND_144441	3300020610	1e-88		Alar1	Unuamitovirus	Ascomycota
	ND_144457	3300020610	1e-44		Rhso23	Triamitovirus	Basidiomycota
	ND_144477	3300020610	2e-52		Hean3	Duamitovirus	Basidiomycota
	ND_144478	3300020610	3e-108		Fubo1	Duamitovirus	Ascomycota
	ND_144482	3300020610	9e-108		Bodo1	Duamitovirus	Ascomycota
	ND_144519	3300020610	1e-61		Fupo4	Duamitovirus	Ascomycota
	ND_144525	3300020610	9e-81		Opno6	Unuamitovirus	Ascomycota
	ND_144527	3300020610	1e-75		Rhso31	Duamitovirus	Basidiomycota
	ND_144568	3300020610	2e-76		Crri2	Unuamitovirus	Basidiomycota
	ND_144577	3300020610	5e-121		Nepa1	Duamitovirus	Ascomycota
	ND_144619	3300020610	3e-62		Boci3	Duamitovirus	Ascomycota
	ND_144625	3300020610	8e-105		Nepa1	Duamitovirus	Ascomycota
	ND_144640	3300020610	0		Fuve1	Unuamitovirus	Ascomycota
	ND_144648	3300020610	3e-133		Agbi1	Unuamitovirus	Basidiomycota
	ND_144666	3300020610	0		Fuco1	Unuamitovirus	Ascomycota
	ND_144706	3300020610	1e-74		Dive2	Duamitovirus	Glomeromycotina
	ND_144736	3300020610	2e-102		Fupo3	Duamitovirus	Ascomycota
	ND_144737	3300020610	2e-93		Fupo4	Duamitovirus	Ascomycota
	ND_144741	3300020610	3e-102		Fupo3	Duamitovirus	Ascomycota
	ND_144743	3300020610	2e-160		Epni1	Duamitovirus	Ascomycota
	ND_144744	3300020610	1e-92		Busp1	Duamitovirus	Ascomycota
	ND_144754	3300020610	0		Rhso34	Duamitovirus	Basidiomycota
	ND_144769	3300020610	7e-84		Enmu7	Unuamitovirus	Zoopagamycota
	ND_144770	3300020610	0		Diru1	Unuamitovirus	Ascomycota
	ND_144798	3300020610	2e-97		Boci3	Duamitovirus	Ascomycota
	ND_144825	3300020610	2e-86		Rhso31	Duamitovirus	Basidiomycota
	ND_144875	3300020610	1e-62		Boci3	Duamitovirus	Ascomycota
	ND_144876	3300020610	4e-83		Fupo3	Duamitovirus	Ascomycota
	ND_144916	3300020610	1e-49		Rhso1	Triamitovirus	Basidiomycota
	ND_144935	3300020610	3e-75		Dive2	Duamitovirus	Glomeromycotina
	ND_144964	3300020610	6e-65		Scho1	Duamitovirus	Ascomycota
	ND_144977	3300020610	2e-80		Bodo1	Duamitovirus	Ascomycota
	ND_144981	3300020610	5e-107		Fubo1	Duamitovirus	Ascomycota
	ND_158831	3300021951	2e-93		Fubo1	Duamitovirus	Ascomycota
	ND_158863	3300021951	3e-73		Giro3	Duamitovirus	Glomeromycotina
	ND_158873	3300021951	1e-58		Hepa3	Duamitovirus	Basidiomycota
	ND_158880	3300021951	6e-106		Dive2	Duamitovirus	Glomeromycotina
	ND_158925	3300021951	9e-43		Rhso39	Triamitovirus	Basidiomycota
	ND_158930	3300021951	4e-129		Giro3	Duamitovirus	Glomeromycotina
	ND_158945	3300021951	2e-171		Dive2	Duamitovirus	Glomeromycotina
	ND_158958	3300021951	2e-89		Agbi1	Unuamitovirus	Basidiomycota
	ND_158971	3300021951	2e-55		Rhcl5	Duamitovirus	Glomeromycotina
	ND_158975	3300021951	2e-86		Clod1	Duamitovirus	Basidiomycota
	ND_158987	3300021951	6e-164		Giro3	Duamitovirus	Glomeromycotina
	ND_159003	3300021951	4e-81		Giro3	Duamitovirus	Glomeromycotina
	ND_159028	3300021951	1e-171		Dive2	Duamitovirus	Glomeromycotina
	ND_159042	3300021951	0		Dive2	Duamitovirus	Glomeromycotina
	ND_159080	3300021951	6e-75		Rhso31	Duamitovirus	Basidiomycota
	ND_159091	3300021951	2e-68		Giro3	Duamitovirus	Glomeromycotina
	ND_159093	3300021951	2e-85		Rhcl5	Duamitovirus	Glomeromycotina
	ND_159121	3300021951	2e-126		Giro3	Duamitovirus	Glomeromycotina
	ND_159123	3300021951	2e-106		Giro3	Duamitovirus	Glomeromycotina
	ND_159129	3300021951	2e-79		Rhso31	Duamitovirus	Basidiomycota
	ND_159142	3300021951	3e-70		Nepa1	Duamitovirus	Ascomycota
	ND_159148	3300021951	3e-131		Gima1	Duamitovirus	Glomeromycotina
	ND_159174	3300021951	1e-61		Fupo4	Duamitovirus	Ascomycota
	ND_159219	3300021951	1e-71		Rhso31	Duamitovirus	Basidiomycota
	ND_159241	3300021951	0		Alal1	Duamitovirus	Ascomycota
	ND_159249	3300021951	2e-61		Rhso25	Duamitovirus	Basidiomycota
	ND_159254	3300021951	4e-90		Agbi1	Unuamitovirus	Basidiomycota
	ND_159300	3300021951	7e-70		Rhso31	Duamitovirus	Basidiomycota
	ND_159301	3300021951	4e-64		Opno3a	Duamitovirus	Ascomycota
	ND_159309	3300021951	6e-98		Rhcl5	Duamitovirus	Glomeromycotina
	ND_159318	3300021951	1e-80		Giro3	Duamitovirus	Glomeromycotina
	ND_159328	3300021951	8e-79		Rhso31	Duamitovirus	Basidiomycota
	ND_159414	3300021951	6e-54		Rhcl5	Duamitovirus	Glomeromycotina
	ND_159423	3300021951	2e-70		Giro3	Duamitovirus	Glomeromycotina
	ND_159436	3300021951	3e-85		Nepa1	Duamitovirus	Ascomycota
	ND_169101	3300022195	2e-110		Opno7	Kvaramitovirus	Ascomycota
	ND_169117	3300022195	2e-88		Boci3	Duamitovirus	Ascomycota
[truncated: 2,933 more rows]
